# Supplementary material for: A data-centric way to improve entity linking in knowledge-based question answering
Source: PeerJ Comput Sci. 2023 Feb 9;9:e1233. doi: 10.7717/peerj-cs.1233 (PMC10280402; doi:10.7717/peerj-cs.1233)
Supplement: Supplemental Information 1 — DME is a domain information sensitive model which is able to mine and explicitly express the domain information of a string. [file peerj-cs-09-1233-s001.py]

import pandas as pd
import numpy as np
from tqdm import tqdm
from collections import defaultdict

# int y = int(a,2)-int(b,2)
Field = {'Arts': np.array([0, 0, 0, 0, 0, 0, 0, 0, 1]),
         'Culture': np.array([0, 0, 0, 0, 0, 0, 0, 1, 0]),
         'Daily': np.array([0, 0, 0, 0, 0, 0, 1, 0, 0]),
         'Economic': np.array([0, 0, 0, 0, 0, 1, 0, 0, 0]),
         'Nature': np.array([0, 0, 0, 0, 1, 0, 0, 0, 0]),
         'Physical': np.array([0, 0, 0, 1, 0, 0, 0, 0, 0]),
         'Politics': np.array([0, 0, 1, 0, 0, 0, 0, 0, 0]),
         'Social': np.array([0, 1, 0, 0, 0, 0, 0, 0, 0]),
         'Technology': np.array([1, 0, 0, 0, 0, 0, 0, 0, 0])}
# 'Others':'000000000'

def search_df(word_list,df1,df2,df3,df4,df5,df6,df7,df8,df9):
    data_list = []

    # 1.Arts:
    Entity = []
    Fie = {}
    orig_list = df1.values

    for i in orig_list:
        Fie[i[0]] = i[1]
        Entity.append(i[0])

    for i in word_list:
        if Fie.get(i,-1) != -1:
            score = Fie[i]
            df = round(1.0/score, 2)
            data_list.append([df,'Arts',i])
            # print(data_list)
        else:
            pass

    # 2.Culture:
    Entity = []
    Fie = {}
    orig_list = df2.values

    for i in orig_list:
        Fie[i[0]] = i[1]
        Entity.append(i[0])

    for i in word_list:
        if Fie.get(i, -1) != -1:
            score = Fie[i]
            df = round(1.0 / score, 2)
            data_list.append([df, 'Culture', i])
            # print(data_list)
        else:
            pass

    # 3.Daily:
    Entity = []
    Fie = {}
    orig_list = df3.values

    for i in orig_list:
        Fie[i[0]] = i[1]
        Entity.append(i[0])

    for i in word_list:
        if Fie.get(i, -1) != -1:
            score = Fie[i]
            df = round(1.0 / score, 2)
            data_list.append([df, 'Daily', i])
            # print(data_list)
        else:
            pass

    # 4.Economic:
    Entity = []
    Fie = {}
    orig_list = df4.values

    for i in orig_list:
        Fie[i[0]] = i[1]
        Entity.append(i[0])

    for i in word_list:
        if Fie.get(i, -1) != -1:
            score = Fie[i]
            df = round(1.0 / score, 2)
            data_list.append([df, 'Economic', i])
            # print(data_list)
        else:
            pass

    # 5.Nature:
    Entity = []
    Fie = {}
    orig_list = df5.values

    for i in orig_list:
        Fie[i[0]] = i[1]
        Entity.append(i[0])

    for i in word_list:
        if Fie.get(i, -1) != -1:
            score = Fie[i]
            df = round(1.0 / score, 2)
            data_list.append([df, 'Nature', i])
            # print(data_list)
        else:
            pass

    # 6.Physical:
    Entity = []
    Fie = {}
    orig_list = df6.values

    for i in orig_list:
        Fie[i[0]] = i[1]
        Entity.append(i[0])

    for i in word_list:
        if Fie.get(i, -1) != -1:
            score = Fie[i]
            df = round(1.0 / score, 2)
            data_list.append([df, 'Physical', i])
            # print(data_list)
        else:
            pass

    # 7.Politics:
    Entity = []
    Fie = {}
    orig_list = df7.values

    for i in orig_list:
        Fie[i[0]] = i[1]
        Entity.append(i[0])

    for i in word_list:
        if Fie.get(i, -1) != -1:
            score = Fie[i]
            df = round(1.0 / score, 2)
            data_list.append([df, 'Politics', i])
            # print(data_list)
        else:
            pass

    # 8.Social:
    Entity = []
    Fie = {}
    orig_list = df8.values

    for i in orig_list:
        Fie[i[0]] = i[1]
        Entity.append(i[0])

    for i in word_list:
        if Fie.get(i, -1) != -1:
            score = Fie[i]
            df = round(1.0 / score, 2)
            data_list.append([df, 'Social', i])
            # print(data_list)
        else:
            pass

    # 9.Technology:
    Entity = []
    Fie = {}
    orig_list = df9.values

    for i in orig_list:
        Fie[i[0]] = i[1]
        Entity.append(i[0])

    for i in word_list:
        if Fie.get(i, -1) != -1:
            score = Fie[i]
            df = round(1.0 / score, 2)
            data_list.append([df, 'Technology', i])
            # print(data_list)
        else:
            pass

    # print('n = ' + str(n), ' m = ' + str(m))
    print(data_list)
    return data_list


def get_field_score(data_list, center_ent_list):
    fie_sco_dict = defaultdict(int)

    # 1
    for i in data_list:
        weight_score = i[0]
        if i[2] in center_ent_list:
            weight_score = 1.2*weight_score
        fie_sco_dict[i[1]] += weight_score


    # 2.Reflect in the one-hot vector
    score_list = sorted(fie_sco_dict.items(), key=lambda item: item[1], reverse=True)
    print(score_list) # [('Culture', 2.2), ('Arts', 1.5), ('Social', 1.0), ('Daily', 0.5)]


    pre_final_set = set()
    if len(score_list) != 0:
        th_va = round((score_list[0][1] - score_list[-1][1])/len(score_list), 2)
    else:
        th_va = 0
    print("threshold_value=", th_va)

    if len(score_list) == 1:
        pre_final_set.add(score_list[0][0])
    else:
        for i in range(len(score_list)):
            if i + 1 < len(score_list):
                a = score_list[i][1] - score_list[i+1][1] # 前一个减后一个的差值
                if a > th_va:
                    pre_final_set.add(score_list[i][0])
                    break
                elif a <= th_va:
                    pre_final_set.add(score_list[i][0])
                    pre_final_set.add(score_list[i+1][0])
            # elif len(score_list) == 1:
            #     pre_final_list.append(score_list[i][0])
            else:
                break
    print(pre_final_set)


    # 3.To calculate the final score
    final_one_hot = np.array([0, 0, 0, 0, 0, 0, 0, 0, 0])
    for i in pre_final_set:
        # print(Field[i])
        final_one_hot = np.bitwise_or(final_one_hot, Field[i])
    print("The domain vector of this string is：")
    print(final_one_hot)
    return final_one_hot
