# Supplementary material for: A data-centric way to improve entity linking in knowledge-based question answering
Source: PeerJ Comput Sci. 2023 Feb 9;9:e1233. doi: 10.7717/peerj-cs.1233 (PMC10280402; doi:10.7717/peerj-cs.1233)
Supplement: Supplemental Information 2 [file peerj-cs-09-1233-s002.py]

import pandas as pd
import re
import numpy as np
from Bayes_based_alg import search_df,get_field_score
import jieba
from tqdm import tqdm

def get_split_question(line,stopwords):

    words = jieba.lcut(line)
    words = [i for i in words if not i in stopwords]
    return words

def get_field(score):
    fie_list = ['Technology', 'Society', 'Politics', 'Sports', 'Nature', 'Economic', 'Life', 'Culture', 'Arts']
    num = 0
    field_list = []
    for i in score:
        if i == '0':
            num += 1
        else:
            field_list.append(fie_list[num])
            num += 1
    if len(field_list) == 0:
        field_list = ['Else']

    field = ""
    for i in range(len(field_list)):
        field = field + ',' + field_list[i]
    return field[1:]

def get_all_data_i_need(file_to_read,file_to_write):
    filename1 = r'/data/data/Dict/Arts_df.csv'
    df1 = pd.read_csv(filename1, encoding='utf-8')
    filename2 = r'/data/data/Dict/Culture_df.csv'
    df2 = pd.read_csv(filename2, encoding='utf-8')
    filename3 = r'/data/data/Dict/Daily_df.csv'
    df3 = pd.read_csv(filename3, encoding='utf-8')
    filename4 = r'/data/data/Dict/Economic_df.csv'
    df4 = pd.read_csv(filename4, encoding='utf-8')
    filename5 = r'/data/data/Dict/Nature_df.csv'
    df5 = pd.read_csv(filename5, encoding='utf-8')
    filename6 = r'/data/data/Dict/Physical_df.csv'
    df6 = pd.read_csv(filename6, encoding='utf-8')
    filename7 = r'/data/data/Dict/Politics_df.csv'
    df7 = pd.read_csv(filename7, encoding='utf-8')
    filename8 = r'/data/data/Dict/Social_df.csv'
    df8 = pd.read_csv(filename8, encoding='utf-8')
    filename9 = r'/data/data/Dict/Technology_df.csv'
    df9 = pd.read_csv(filename9, encoding='utf-8')

    dataframe = pd.read_csv(file_to_read, encoding='utf-8')
    stopwords_file = r'/data/data/jieba/Stop_words.txt'
    all_description = pd.read_csv(r'/data/data/Entity_describ/lableling_des/all_labeling.csv', encoding='utf-8')

    with open(stopwords_file, "r") as words:
        stopwords = [i.strip() for i in words]
    with open(r'/data/data/Dict/Center_ent_list.txt', "r") as words:
        center_ent_list = [i.strip() for i in words]
    print(dataframe.values)
    a = 0
    all_we_need = []
    for i in tqdm(dataframe.values):
        question = i[0]
        topic_entity = i[1]
        print(question)
        ques_word = get_split_question(question, stopwords)
        ques_field = get_field_score(search_df(ques_word, df1, df2, df3, df4, df5, df6, df7, df8, df9), center_ent_list)
        question_field = get_field(str(ques_field).replace(' ', '')[1:-1])
        question_pattern = i[0].replace(i[1].strip(), '')
        kg_entity = i[2].strip()
        for i in all_description.values:
            if kg_entity == i[0].strip():
                entity_description = i[1]
                entity_field = i[2]
                a += 1

        all_we_need.append(
            [question, question_pattern, question_field, topic_entity, kg_entity, entity_description, entity_field])

    # print(len(all_we_need))

    all_data = pd.DataFrame(all_we_need, columns=['question', 'question_pattern', 'question_field', 'topic_entity', 'kg_entity', 'entity_description', 'entity_field'])
    all_data.to_csv(file_to_write, encoding='utf-8', index=False)

if __name__ == '__main__':
    # 1.Merge the separate file
    df = pd.DataFrame
    for i in range(1, 22):
        text_name = '/data/data/Entity_describ/lableling_des/' + str(i) + '.csv'
        des = pd.read_csv(text_name, encoding='utf-8')
        if i == 1:
            df = des
        else:
            df = pd.concat([df, des], axis=0, ignore_index=True)

    # transform the file to DataFrame
    d_list = []
    for i in df.values:
        des = i[1]
        pure_des = re.sub(r'[\'!?()array]+', '', des).replace(' ', '')[1:-1]
        score = pure_des[-19:][1:-1]  # str:0,0,0,0,1,0,0,0,0
        score = list(score.split(',')) # list:['0', '0', '0', '0', '1', '0', '0', '0', '0']
        field = get_field(score)
        relations = pure_des[0:-20]
        d_list.append([i[0],relations,field])
    # print(d_list)

    new_df = pd.DataFrame(d_list,columns=['Entity','Relation','Domain'])
    new_df.to_csv(r'/data/data/Entity_describ/lableling_des/all_labeling.csv',encoding='utf-8',index=False)

    # 2.Supplement information for the raw data
    filename1 = r'/data/data/Dict/Arts_df.csv'
    df1 = pd.read_csv(filename1, encoding='utf-8')
    filename2 = r'/data/data/Dict/Culture_df.csv'
    df2 = pd.read_csv(filename2, encoding='utf-8')
    filename3 = r'/data/data/Dict/Daily_df.csv'
    df3 = pd.read_csv(filename3, encoding='utf-8')
    filename4 = r'/data/data/Dict/Economic_df.csv'
    df4 = pd.read_csv(filename4, encoding='utf-8')
    filename5 = r'/data/data/Dict/Nature_df.csv'
    df5 = pd.read_csv(filename5, encoding='utf-8')
    filename6 = r'/data/data/Dict/Physical_df.csv'
    df6 = pd.read_csv(filename6, encoding='utf-8')
    filename7 = r'/data/data/Dict/Politics_df.csv'
    df7 = pd.read_csv(filename7, encoding='utf-8')
    filename8 = r'/data/data/Dict/Social_df.csv'
    df8 = pd.read_csv(filename8, encoding='utf-8')
    filename9 = r'/data/data/Dict/Technology_df.csv'
    df9 = pd.read_csv(filename9, encoding='utf-8')

    dataframe = pd.read_csv(r'/data/data/DATAset/train_data.csv',encoding='utf-8')
    stopwords_file = r'/data/data/jieba/Stop_words.txt'
    all_description = pd.read_csv(r'/data/data/Entity_describ/lableling_des/all_labeling.csv',encoding='utf-8')

    with open(stopwords_file, "r") as words:
        stopwords = [i.strip() for i in words]
    with open(r'/data/data/Dict/Center_ent_list.txt', "r") as words:
        center_ent_list = [i.strip() for i in words]
    print(dataframe.values)
    a = 0
    all_we_need = []
    for i in tqdm(dataframe.values):
        question = i[0]
        topic_entity = i[1]
        print(question)
        ques_word = get_split_question(question,stopwords)
        ques_field = get_field_score(search_df(ques_word,df1,df2,df3,df4,df5,df6,df7,df8,df9),center_ent_list)
        question_field = get_field(str(ques_field).replace(' ','')[1:-1])
        question_pattern = i[0].replace(i[1].strip(),'')
        kg_entity = i[2].strip()
        for i in all_description.values:
            if kg_entity == i[0].strip():
                entity_description = i[1]
                entity_field = i[2]
                a += 1

        all_we_need.append([question,question_pattern,question_field,topic_entity,kg_entity,entity_description,entity_field])

    print(len(all_we_need)) # test the number of available data
    print('There are {} entities are out of scan'.format(18000 - a))
    all_data = pd.DataFrame(all_we_need, columns=['question', 'question_pattern','ques_domian', 'topic_entity','Kg_entity','entity_description','entity_domain'])
    print(all_data)
    all_data.to_csv(r'/data/data/Entity_describ/lableling_des/all_labeling_train.csv', encoding='utf-8', index=False)
