# Supplementary material for: A data-centric way to improve entity linking in knowledge-based question answering
Source: PeerJ Comput Sci. 2023 Feb 9;9:e1233. doi: 10.7717/peerj-cs.1233 (PMC10280402; doi:10.7717/peerj-cs.1233)
Supplement: Supplemental Information 3 [file peerj-cs-09-1233-s003.py]

import torch.utils.data as Data
import torch
import pandas as pd
from tqdm import tqdm

def get_dataset(type):
    texts_1 = []
    texts_2 = []
    labels = []
    if type =='test':
        data = pd.read_csv(r'/data/data/Complete_test.csv', encoding='utf-8')
        for i in tqdm(data.values):
            # 每一个句子对放在一个列表里面 sentence1 sentence2 label idx
            sentence1 = str(i[3]) + '#' + str(i[2]) + '#' + str(i[1])  # topic_entity#field#question_pattern
            sentence2 = str(i[4]) + '#' + str(i[6]) + '#' + str(i[5])  # kg_entity#field#description
            label = str(1)
            texts_1.append(sentence1)
            texts_2.append(sentence2)
            labels.append(label)
        return texts_1, texts_2, labels
    else:
        data_train = pd.read_csv(r'/data/data/rain_withneg.csv'.format(type),encoding='utf-8')
        data_dev = pd.read_csv(r'/data/data/dev_withneg.csv'.format(type),encoding='utf-8')
        data = [data_train,data_dev]
        for i in data:
            for v in i.values:
                sentence1 = v[5] + '#' + v[4] + '#' + v[3] # topic_entity#field#question_pattern
                sentence2 = v[6] + '#' + v[8] + '#' + v[7] # kg_entity#field#description
                label = v[1]
                texts_1.append(sentence1)
                texts_2.append(sentence2)
                labels.append(label)
        return texts_1,texts_2,labels

train_texts_1,train_texts_2,train_labels = get_dataset('train')
test_texts_1,test_texts_2,test_labels = get_dataset('test')
print("Train:",len(train_texts_1))
print("Test:",len(test_texts_1))

from transformers import BertTokenizer
tokenizer = BertTokenizer.from_pretrained('bert-base-chinese')
train_encodings = tokenizer(train_texts_1,train_texts_2, truncation=True, padding=True)
test_encodings = tokenizer(test_texts_1,test_texts_2, truncation=True, padding=True)


import torch
class Dataset(torch.utils.data.Dataset):
    def __init__(self, encodings, labels):
        self.encodings = encodings
        self.labels = labels

    def __getitem__(self, idx):
        item = {key: torch.tensor(val[idx]) for key, val in self.encodings.items()}
        item['labels'] = torch.tensor(self.labels[idx])
        return item

    def __len__(self):
        return len(self.labels)

train_dataset = Dataset(train_encodings, train_labels)
test_dataset = Dataset(test_encodings, test_labels)


from torch.utils.data import DataLoader
train_loader = DataLoader(train_dataset, batch_size=16, shuffle=True)
test_loader = DataLoader(test_dataset, batch_size=1, shuffle=True)


from transformers import BertModel, AdamW
class myFinrtuneModel(torch.nn.Module):
    def __init__(self,model_name='bert-base-chinese',freeze_bert=False):
        super(myFinrtuneModel,self).__init__()
        self.bert = BertModel.from_pretrained(model_name)
        if freeze_bert:
            for p in self.bert.parameters():
                p.requires_grad=False
        self.class_net = torch.nn.Linear(768,1)


    def forward(self,input_ids,attention_masks):

        outputs = self.bert(input_ids, attention_mask=attention_masks)
        last_hidden_state=outputs.last_hidden_state
        sentences_embeddings=torch.mean(last_hidden_state,dim=1)
        sentences_embeddings=sentences_embeddings.squeeze(1)
        out=self.class_net(sentences_embeddings).squeeze(-1)
        return out


model=myFinrtuneModel(model_name='bert-base-chinese')
device = torch.device('cuda') if torch.cuda.is_available() else torch.device('cpu')
model.to(device)
model.train()
optim = AdamW(model.parameters(), lr=5e-5)
max_epoch=3
loss_function=torch.nn.BCEWithLogitsLoss()


import os
from pathlib import Path
def save(model,optimizer,PATH):
    my_file = Path(PATH)
    if not my_file.exists():
        os.system("mkdir "+PATH)
    torch.save({
        'model_state_dict':model.state_dict(),
        'optimizer_state_dict':optimizer.state_dict()
    },os.path.join(PATH, 'checkpoint'),_use_new_zipfile_serialization=True)
    print("saving parameters")

def train(model,train_loader,test_loader,optim,loss_function,max_epoch):
    print('-------------- start training ---------------','\n')
    step=0
    for epoch in tqdm(range(max_epoch)):
        print("========= epoch:",epoch,'==============')
        for batch in train_loader:
            step+=1
            optim.zero_grad()

            input_ids = batch['input_ids'].to(device)
            attention_mask = batch['attention_mask'].to(device)
            labels = batch['labels'].to(device)
            out=model(input_ids=input_ids,attention_masks=attention_mask)
            loss=loss_function(out,labels.float())

            if step%100==0:
                print('step ',step,"loss:",format(loss.item(),'.3f'))

            loss.backward()
            optim.step()


        eval(model=model,test_loader=test_loader)

def eval(model,test_loader):
    right=0
    total=0
    for batch in test_loader:
        total+=1

        input_ids = batch['input_ids'].to(device)
        attention_mask = batch['attention_mask'].to(device)
        labels = batch['labels'].to(device)

        out=torch.sigmoid(model(input_ids=input_ids,attention_masks=attention_mask))
        pred_label=0 if out.item()<=0.5 else 1
        if pred_label == labels.item():
            right+=1

    accurcy=format(right/total, '.3f')
    print("= accurcy:",accurcy)
    print("\n")


train(model=model,train_loader=train_loader,test_loader=test_loader,optim=optim,loss_function=loss_function,max_epoch=max_epoch)
save(model,optim,'/data/data/Parameters')


# from sentence_transformers import SentenceTransformer, util
# sentences = ["我今天很开心", '我今天心情很好']
#
# model = SentenceTransformer('sentence-transformers/all-MiniLM-L6-v2') # shibing624/text2vec-base-chinese  sentence-transformers/all-MiniLM-L6-v2
#
# train = get_dataset('train')
# for i in train.values:
#     embedding_1 = model.encode(i[0], convert_to_tensor=True)
#     embedding_2 = model.encode(i[1], convert_to_tensor=True)
#     score = util.pytorch_cos_sim(embedding_1, embedding_2)
#     print(score)
#     if score > 0.6:
#         print('yes')
