# Supplementary material for: A data-centric way to improve entity linking in knowledge-based question answering
Source: PeerJ Comput Sci. 2023 Feb 9;9:e1233. doi: 10.7717/peerj-cs.1233 (PMC10280402; doi:10.7717/peerj-cs.1233)
Supplement: Supplemental Information 4 [file peerj-cs-09-1233-s004.csv]

	DME hadled	Original	Diversity
0	1	0.899281802	0.100718198
1	0.962076128	0.838909584	0.123166544
2	0.927634684	0.910650861	0.016983823
3	0.807259058	0.852979847	-0.045720789
4	0.92712036	0.882075816	0.045044544
5	0.913449918	0.865304567	0.048145351
6	0.984769354	0.945936976	0.038832378
7	0.926989222	0.856561825	0.070427397
8	0.960341543	0.83867475	0.121666793
9	0.900435163	0.91248597	-0.012050807
10	0.959187478	0.798007296	0.161180182
11	0.906951003	0.887382178	0.019568825
12	0.905573339	0.836908878	0.06866446
13	0.95190182	0.951109493	0.000792327
14	0.922728254	0.852153525	0.070574729
15	0.725900703	0.753653413	-0.02775271
16	0.975646362	0.906406787	0.069239575
17	0.979554482	0.947370812	0.03218367
18	0.854564829	0.843087671	0.011477159
19	1	0.996018833	0.003981167
20	0.929012795	0.89017095	0.038841845
21	1	1	0
22	0.867859877	0.742207532	0.125652344
23	0.936594969	0.837062494	0.099532475
24	0.784212977	0.79110624	-0.006893263
25	0.958505471	0.860706254	0.097799218
26	1	1	0
27	0.76753591	0.782292216	-0.014756306
28	0.978206967	0.908229367	0.0699776
29	0.880812267	0.757921862	0.122890405
30	0.908488232	0.833791709	0.074696524
31	1	0.992081624	0.007918376
32	0.720161789	0.69173341	0.028428379
33	0.88564522	0.846050405	0.039594815
34	0.989819697	0.94455625	0.045263448
35	0.927297575	0.898235928	0.029061647
36	0.892930928	0.889041707	0.003889221
37	0.987509062	0.959855955	0.027653107
38	0.902065767	0.87314556	0.028920207
39	0.938752337	0.817435797	0.121316539
40	0.88474049	0.851599668	0.033140822
41	0.946574399	0.921521624	0.025052775
42	0.951001326	0.841468958	0.109532368
43	0.759565552	0.857500582	-0.09793503
44	1	0.933618617	0.066381383
45	0.953248131	0.925644409	0.027603723
46	0.754105029	0.865538959	-0.11143393
47	0.88661956	0.819411687	0.067207873
48	0.838415398	0.77762332	0.060792078
49	0.907846808	0.812589759	0.095257049
50	0.999171151	0.995329001	0.00384215
51	0.956323492	0.954838445	0.001485047
52	0.915351146	0.897408436	0.017942711
53	0.865497817	0.855562788	0.00993503
54	0.911348732	0.927792745	-0.016444014
55	0.910717439	0.837281143	0.073436296
56	0.924550459	0.925247156	-0.000696697
57	0.965450785	0.908423109	0.057027676
58	0.95713496	0.8042608	0.15287416
59	0.909502585	0.81522755	0.094275035
60	0.980687123	0.964306488	0.016380634
61	0.963046779	0.881642789	0.081403989
62	0.91150538	0.876601156	0.034904224
63	1	0.944263605	0.055736395
64	0.923889751	0.823679014	0.100210737
65	0.983714457	0.842584176	0.141130281
66	0.930958366	0.928452289	0.002506077
67	0.911059513	0.886087491	0.024972022
68	1	1	0
69	0.966751344	0.845287688	0.121463656
70	0.792618509	0.854740456	-0.062121947
71	0.753035702	0.830387303	-0.077351601
72	0.804819529	0.873590826	-0.068771298
73	0.831603341	0.856549769	-0.024946428
74	0.906606401	0.792288337	0.114318065
75	0.944933463	0.926809901	0.018123562
76	1	0.910855859	0.089144141
77	0.84677684	0.794660078	0.052116762
78	0.959469022	0.893863867	0.065605154
79	0.955008674	0.912328454	0.04268022
80	0.928204596	0.897330369	0.030874227
81	0.907514569	0.764166972	0.143347597
82	0.883542691	0.893108169	-0.009565478
83	0.864720635	0.838943608	0.025777027
84	0.873761151	0.834902965	0.038858186
85	1	0.983708047	0.016291953
86	0.986844827	0.949984022	0.036860805
87	0.922291776	0.916176538	0.006115238
88	0.978471719	0.976827896	0.001643823
89	0.993283403	0.990436173	0.00284723
90	0.742969156	0.760115847	-0.017146691
91	0.956428951	0.918651809	0.037777143
92	0.991203671	0.983321771	0.007881901
93	1	1	0
94	0.883334403	0.811658345	0.071676058
95	0.821063249	0.738659905	0.082403344
96	0.913473889	0.893894455	0.019579435
97	0.90336817	0.890655563	0.012712607
98	0.927824188	0.917020886	0.010803303
99	0.774311912	0.773068336	0.001243576
100	0.952835121	0.891326339	0.061508782
101	0.840627331	0.703434775	0.137192556
102	0.986430516	0.859531664	0.126898852
103	0.886714723	0.842018096	0.044696627
104	0.87443025	0.894744562	-0.020314312
105	0.934453709	0.846366277	0.088087432
106	0.978412888	0.964801324	0.013611564
107	0.919723273	0.910772042	0.008951232
108	0.769880874	0.764201901	0.005678973
109	0.978481908	0.95112784	0.027354067
110	0.899321834	0.909332562	-0.010010728
111	0.850901711	0.900403594	-0.049501883
112	0.94420548	0.900277594	0.043927886
113	0.714832994	0.718079745	-0.003246751
114	1	1	0
115	0.969022516	0.87989788	0.089124636
116	1	0.843381306	0.156618694
117	0.753035702	0.830387303	-0.077351601
118	0.896509881	0.90102219	-0.004512309
119	0.912958186	0.874264566	0.03869362
120	0.952290049	0.932856075	0.019433974
121	1	0.964473309	0.035526691
122	0.798078807	0.865977518	-0.067898712
123	0.901766538	0.885665796	0.016100742
124	0.903603766	0.862840109	0.040763657
125	0.747748833	0.731249764	0.016499069
126	0.956590975	0.920426717	0.036164258
127	1	0.990222469	0.009777531
128	0.986128816	0.912921704	0.073207111
129	0.789241317	0.792454927	-0.00321361
130	1	0.977306023	0.022693977
131	0.985540773	0.882354028	0.103186745
132	0.979399026	0.875695952	0.103703074
133	0.976394399	0.957842548	0.018551851
134	0.916471277	0.901785438	0.014685839
135	0.977993909	0.915634894	0.062359015
136	0.899389638	0.837126014	0.062263625
137	0.821165843	0.868700161	-0.047534317
138	0.844141929	0.779256616	0.064885313
139	0.99220739	0.986743799	0.005463591
140	1	0.945733413	0.054266587
141	0.850139978	0.847323379	0.002816599
142	1	0.913242567	0.086757433
143	0.97570469	0.924380935	0.051323755
144	0.933564111	0.793269703	0.140294408
145	0.94232761	0.910563456	0.031764154
146	1	0.998009405	0.001990595
147	0.886541195	0.855484412	0.031056783
148	0.801568213	0.803443917	-0.001875704
149	1	0.832524613	0.167475387
150	0.910244874	0.811174932	0.099069942
151	0.807756453	0.816028286	-0.008271833
152	0.891455365	0.919112301	-0.027656937
153	0.724713227	0.619532117	0.10518111
154	0.92458194	0.927874372	-0.003292432
155	0.856167889	0.84385868	0.012309209
156	0.925272306	0.90082458	0.024447726
157	0.993196084	0.904906495	0.088289589
158	0.877582551	0.779404047	0.098178504
159	0.865118944	0.907125181	-0.042006237
160	0.931566077	0.844008155	0.087557923
161	0.734840094	0.775800285	-0.040960191
162	1	0.922667433	0.077332567
163	1	1	0
164	0.956802196	0.933402803	0.023399393
165	0.951657733	0.913839216	0.037818517
166	0.974088912	0.874346488	0.099742423
167	0.987899738	0.940372802	0.047526936
168	0.847935266	0.871828308	-0.023893042
169	0.992275041	0.92472289	0.067552151
170	0.924114073	0.879164368	0.044949705
171	0.885062408	0.831831352	0.053231056
172	0.877116037	0.879382858	-0.002266821
173	0.903496406	0.902176492	0.001319914
174	0.873192977	0.781466415	0.091726562
175	0.929009786	0.845440564	0.083569221
176	0.910599312	0.868543615	0.042055697
177	0.987735301	0.892607296	0.095128004
178	0.91631785	0.873089381	0.043228468
179	0.856199023	0.879404372	-0.023205349
180	0.954401374	0.863767361	0.090634013
181	0.902228306	0.896861469	0.005366837
182	0.993855644	0.913935084	0.07992056
183	0.962111941	0.926267928	0.035844013
184	0.95015697	0.860311613	0.089845358
185	0.920406669	0.862989957	0.057416711
186	0.907754769	0.852320767	0.055434002
187	0.961415835	0.899358314	0.062057521
188	0.920738947	0.914103812	0.006635135
189	0.999961259	0.937092543	0.062868715
190	0.994255177	0.926831104	0.067424072
191	0.96244782	0.935899534	0.026548286
192	0.859147307	0.828859129	0.030288178
193	0.815573737	0.755787724	0.059786013
194	1	0.993423452	0.006576548
195	0.9612349	0.956816775	0.004418125
196	0.906877043	0.797971034	0.108906009
197	0.838335033	0.867873937	-0.029538903
198	0.862105401	0.756103705	0.106001696
199	0.748159359	0.539754004	0.208405354
200	0.939143927	0.86948752	0.069656407
201	0.933056992	0.784218088	0.148838904
202	0.935613952	0.862137149	0.073476802
203	0.893817249	0.855057327	0.038759922
204	0.930636095	0.894007454	0.03662864
205	1	1	0
206	0.942422021	0.886063233	0.056358788
207	0.962942499	0.931930332	0.031012167
208	0.830802588	0.871166407	-0.040363819
209	0.915499919	0.932011145	-0.016511226
210	0.885908455	0.783958571	0.101949883
211	1	0.985150357	0.014849643
212	0.864633824	0.841764692	0.022869132
213	0.991375017	0.840285728	0.151089289
214	0.922700643	0.905203783	0.01749686
215	0.848862019	0.712635483	0.136226536
216	1	0.727578562	0.272421438
217	0.878356476	0.80836626	0.069990216
218	0.918296315	0.911762997	0.006533318
219	1	0.988061719	0.011938281
220	0.886512555	0.845252647	0.041259908
221	1	0.885598501	0.114401499
222	0.97029859	0.876320768	0.093977822
223	0.975980827	0.938841781	0.037139047
224	0.923896822	0.85221437	0.071682452
225	0.929783543	0.890920637	0.038862906
226	0.997187607	0.902939441	0.094248166
227	0.831185603	0.842935991	-0.011750388
228	1	0.956441752	0.043558248
229	0.896161142	0.867723091	0.02843805
230	1	1	0
231	1	0.999962566	3.74E-05
232	0.85789291	0.860895979	-0.003003069
233	0.963231999	0.959235475	0.003996523
234	1	0.941355243	0.058644757
235	0.880007977	0.837081037	0.04292694
236	1	0.916701873	0.083298127
237	0.960024111	0.943776014	0.016248096
238	0.838577839	0.789103775	0.049474065
239	1	0.980021343	0.019978657
240	0.897646232	0.880167962	0.017478271
241	0.855403083	0.896820945	-0.041417862
242	0.904624532	0.901940363	0.002684168
243	0.905233601	0.850436186	0.054797415
244	0.851933132	0.795695678	0.056237454
245	0.907585217	0.848390905	0.059194312
246	0.911590502	0.818930599	0.092659903
247	0.965358025	0.853169404	0.112188621
248	0.979660312	0.964873254	0.014787058
249	0.928850657	0.912929426	0.015921231
250	0.733789012	0.663020523	0.070768489
251	0.851531792	0.876243555	-0.024711763
252	0.944631651	0.931741702	0.012889949
253	0.968192968	0.929829097	0.038363871
254	0.910122445	0.874909355	0.03521309
255	0.974051236	0.802272249	0.171778987
256	0.808153677	0.872617939	-0.064464262
257	0.922003747	0.904245901	0.017757847
258	0.991289667	0.972285375	0.019004292
259	0.951190258	0.936918476	0.014271782
260	1	0.972404958	0.027595042
261	1	0.923068704	0.076931296
262	0.905653029	0.907200685	-0.001547655
263	0.993423398	0.899746988	0.09367641
264	1	0.915392419	0.084607581
265	0.676216051	0.701802747	-0.025586697
266	0.862868956	0.894612648	-0.031743692
267	0.962485051	0.947095908	0.015389142
268	0.813478752	0.746600653	0.066878099
269	1	0.920687075	0.079312925
270	1	0.965861391	0.034138609
271	0.918226576	0.841830866	0.07639571
272	0.799790416	0.720755635	0.079034781
273	0.989805588	0.989170646	0.000634941
274	0.885626373	0.911323236	-0.025696863
275	0.947276676	0.922003475	0.025273201
276	0.957147484	0.951544465	0.00560302
277	0.89475768	0.803290484	0.091467196
278	0.917986774	0.878588889	0.039397886
279	0.676216051	0.701802747	-0.025586697
280	0.906835353	0.906913453	-7.81E-05
281	0.981806708	0.947828832	0.033977876
282	0.953877172	0.876394334	0.077482838
283	0.933215279	0.839229237	0.093986042
284	0.977156471	0.974713425	0.002443046
285	0.886596727	0.801873993	0.084722734
286	0.867003564	0.886822363	-0.019818799
287	0.780066053	0.796211724	-0.016145671
288	1	0.971943405	0.028056595
289	0.872290805	0.798425383	0.073865422
290	0.906520725	0.874471471	0.032049254
291	0.938421086	0.895911902	0.042509184
292	0.795036727	0.834275434	-0.039238708
293	0.957702466	0.926337625	0.031364841
294	0.998774864	0.99587759	0.002897274
295	0.996772165	0.942873123	0.053899042
296	1	0.881212462	0.118787538
297	0.934451529	0.871669263	0.062782266
298	0.750598251	0.790688797	-0.040090546
299	0.806237375	0.765057747	0.041179628
300	0.960612667	0.909370709	0.051241959
301	0.995625749	0.991543975	0.004081774
302	0.965327732	0.805209071	0.16011866
303	0.954158088	0.756381075	0.197777013
304	0.867216226	0.803406031	0.063810195
305	0.892445357	0.879254431	0.013190927
306	0.888801666	0.887387364	0.001414303
307	1	0.85389601	0.14610399
308	0.879465827	0.876218543	0.003247284
309	0.901086294	0.839963382	0.061122912
310	0.852642994	0.86127851	-0.008635515
311	0.938395314	0.949001126	-0.010605811
312	0.952885876	0.937313943	0.015571934
313	0.930390924	0.860022173	0.070368752
314	0.925181658	0.82242589	0.102755769
315	0.827541248	0.77050077	0.057040478
316	0.985975071	0.82131187	0.1646632
317	0.922820037	0.799233466	0.123586571
318	0.770434874	0.672829338	0.097605536
319	0.962109035	0.915809161	0.046299875
320	0.848545326	0.859747271	-0.011201944
321	0.821339844	0.856750162	-0.035410318
322	0.944208281	0.870560472	0.073647809
323	0.973898784	0.95460508	0.019293704
324	0.97770961	0.958113832	0.019595778
325	0.994076247	0.986625128	0.007451118
326	0.755221219	0.799991433	-0.044770214
327	0.855843334	0.841888889	0.013954445
328	0.868723841	0.774392487	0.094331354
329	0.790822799	0.79124277	-0.000419971
330	0.928037389	0.928396833	-0.000359444
331	0.836141986	0.783464576	0.05267741
332	0.839851397	0.807069029	0.032782368
333	0.971472416	0.947862108	0.023610308
334	1	0.925601387	0.074398613
335	0.968631261	0.843882156	0.124749105
336	0.941150857	0.918731072	0.022419785
337	0.999936865	0.922133418	0.077803447
338	1	0.9534319	0.0465681
339	0.904093075	0.854386658	0.049706417
340	0.870001024	0.752023275	0.117977748
341	0.774088866	0.824462474	-0.050373607
342	0.888744354	0.761082343	0.127662011
343	0.850428642	0.739744669	0.110683973
344	1	1	0
345	0.890827467	0.868023729	0.022803738
346	0.946934023	0.933196823	0.013737201
347	0.98030114	0.839409781	0.140891359
348	1	0.920964316	0.079035684
349	0.946605738	0.889191499	0.057414238
350	0.979052246	0.744943957	0.234108288
351	0.920533685	0.876317775	0.04421591
352	0.931553151	0.898165832	0.03338732
353	0.896733059	0.873228193	0.023504867
354	0.751127605	0.658005941	0.093121664
355	1	0.872218015	0.127781985
356	0.875800888	0.802411839	0.073389049
357	0.772192216	0.863947276	-0.09175506
358	0.808479334	0.835425115	-0.02694578
359	0.979092991	0.97285975	0.006233241
360	0.861075825	0.634508492	0.226567333
361	0.964462336	0.929180921	0.035281416
362	0.861739209	0.834540597	0.027198611
363	0.981609646	0.923891024	0.057718622
364	0.967741464	0.945009348	0.022732115
365	0.951936869	0.903762972	0.048173897
366	0.999919789	0.943564683	0.056355106
367	0.949174059	0.815425896	0.133748162
368	0.98005445	0.973993026	0.006061424
369	1	1	0
370	0.950052674	0.915452853	0.034599821
371	0.815240499	0.748900987	0.066339512
372	0.951313193	0.947017402	0.004295791
373	0.94801083	0.872158446	0.075852384
374	0.75809794	0.833757678	-0.075659739
375	0.990528451	0.968087039	0.022441412
376	1	0.931935976	0.068064024
377	0.779207279	0.821245843	-0.042038564
378	0.885650963	0.838748107	0.046902856
379	0.937067055	0.848142883	0.088924172
380	1	1	0
381	0.983438298	0.818037259	0.165401039
382	0.864616485	0.81091908	0.053697406
383	0.996502556	0.895473848	0.101028708
384	0.871476133	0.807581928	0.063894206
385	1	0.909595868	0.090404132
386	0.918102986	0.851935884	0.066167102
387	0.861839063	0.864314157	-0.002475094
388	0.929754922	0.887538267	0.042216655
389	0.903087039	0.854026039	0.049061
390	0.865124323	0.70925345	0.155870873
391	0.983628835	0.931570228	0.052058607
392	0.866927036	0.870271314	-0.003344278
393	1	1	0
394	0.896622409	0.903227847	-0.006605437
395	0.951093245	0.936731352	0.014361893
396	0.959784719	0.94965048	0.010134239
397	0.834965226	0.823682899	0.011282327
398	0.919686134	0.907912386	0.011773748
399	0.837966822	0.914353675	-0.076386853
400	0.810488582	0.731398164	0.079090418
401	0.886133487	0.84594483	0.040188657
402	0.721025679	0.885738062	-0.164712383
403	0.989562536	0.972239015	0.017323521
404	0.98980241	0.944975756	0.044826654
405	1	0.960781823	0.039218177
406	0.907739965	0.887251041	0.020488924
407	0.952604968	0.855515014	0.097089954
408	0.78381518	0.802580487	-0.018765307
409	0.878646345	0.840784008	0.037862338
410	0.833755587	0.839260673	-0.005505086
411	0.673881808	0.56613244	0.107749368
412	0.857752336	0.841924419	0.015827917
413	0.954239385	0.954706553	-0.000467168
414	1	0.925532216	0.074467784
415	0.884856768	0.915699557	-0.030842789
416	0.979586855	0.923281367	0.056305488
417	0.88105263	0.904189043	-0.023136413
418	0.82336743	0.803346506	0.020020924
419	0.810928155	0.798332185	0.01259597
420	0.833755587	0.839260673	-0.005505086
421	0.916661124	0.814577563	0.102083561
422	1	0.948484423	0.051515577
423	0.953748054	0.946996316	0.006751738
424	0.956145434	0.874430803	0.081714631
425	0.899395805	0.828303964	0.071091841
426	0.817040396	0.735129875	0.081910521
427	0.858103587	0.825054574	0.033049013
428	1	1	0
429	0.982376028	0.925635289	0.056740739
430	0.962064397	0.890971228	0.071093169
431	0.97683466	0.88295864	0.09387602
432	0.824012294	0.816271942	0.007740352
433	0.973006554	0.796996488	0.176010065
434	1	0.994912901	0.005087099
435	0.805504729	0.755063199	0.05044153
436	0.972375096	0.936985708	0.035389388
437	1	0.948517798	0.051482202
438	0.973960315	0.898500383	0.075459933
439	0.974816005	0.950116593	0.024699412
440	0.980343746	0.942766673	0.037577074
441	0.93272965	0.92805272	0.004676929
442	0.950019212	0.918343614	0.031675598
443	0.738114084	0.75352505	-0.015410966
444	0.933322516	0.924233248	0.009089268
445	0.937033831	0.853547119	0.083486712
446	0.880853148	0.813276316	0.067576832
447	1	0.891624203	0.108375797
448	1	0.814145522	0.185854478
449	0.894173766	0.870747473	0.023426292
450	1	1	0
451	0.848791821	0.893070056	-0.044278235
452	0.999949824	0.937606758	0.062343066
453	0.952506288	0.91123848	0.041267808
454	0.977993909	0.915634894	0.062359015
455	1	1	0
456	0.904361956	0.880514506	0.023847451
457	0.936248722	0.904320455	0.031928268
458	1	0.965402203	0.034597797
459	0.837055085	0.803003986	0.034051099
460	0.825558077	0.852369571	-0.026811493
461	0.901581494	0.862282859	0.039298635
462	0.733787893	0.686476209	0.047311684
463	0.912677583	0.872032969	0.040644613
464	0.830545066	0.804655017	0.025890049
465	0.921415527	0.906048668	0.015366859
466	0.889415142	0.870091455	0.019323686
467	0.933793676	0.895240351	0.038553325
468	0.781533485	0.761680636	0.019852849
469	0.972752961	0.825056088	0.147696873
470	0.850950152	0.824360601	0.026589551
471	0.953849265	0.921950001	0.031899263
472	1	0.952325844	0.047674156
473	1	0.96811439	0.03188561
474	0.974001496	0.945944609	0.028056887
475	0.974640926	0.92378959	0.050851336
476	0.949840433	0.94589912	0.003941313
477	0.970366459	0.94061701	0.029749449
478	0.898083223	0.809142237	0.088940986
479	0.848334639	0.76337387	0.084960769
480	0.837569034	0.712018421	0.125550613
481	0.925740193	0.820533188	0.105207005
482	0.948164843	0.907362586	0.040802257
483	0.965078269	0.881617606	0.083460663
484	1	0.886427737	0.113572263
485	0.987899738	0.940372802	0.047526936
486	0.770799335	0.758760728	0.012038608
487	0.936749015	0.91447283	0.022276185
488	0.944411164	0.918883571	0.025527593
489	0.798635845	0.782986773	0.015649072
490	0.9366333	0.834627762	0.102005538
491	0.933995315	0.904160897	0.029834417
492	0.85019479	0.858366092	-0.008171302
493	1	0.98735453	0.01264547
494	0.908541112	0.799164056	0.109377055
495	0.923106171	0.882936575	0.040169595
496	0.969064509	0.840570852	0.128493657
497	0.862105401	0.756103705	0.106001696
498	0.892038423	0.814893062	0.07714536
499	0.923799537	0.840441477	0.08335806
500	0.967457539	0.908042612	0.059414928
501	0.886082661	0.756313217	0.129769445
502	1	0.855418193	0.144581807
503	0.800480305	0.778941463	0.021538842
504	0.914071143	0.875796683	0.038274461
505	0.993946069	0.95990681	0.034039259
506	0.99668343	0.946108871	0.050574559
507	0.844407398	0.816723887	0.02768351
508	1	0.872410654	0.127589346
509	1	1	0
510	0.857391925	0.758640459	0.098751467
511	0.907912179	0.924181558	-0.016269379
512	1	0.939012249	0.060987751
513	0.719931719	0.733511286	-0.013579566
514	0.961844353	0.932042181	0.029802172
515	0.993120007	0.991277872	0.001842135
516	1	0.960047572	0.039952428
517	0.99483974	0.918643042	0.076196698
518	0.798943365	0.919356427	-0.120413062
519	1	0.999945398	5.46E-05
520	0.91700016	0.880844539	0.036155621
521	0.947180073	0.941083539	0.006096533
522	1	1	0
523	0.7306444	0.717231372	0.013413028
524	0.943927944	0.929452465	0.014475479
525	0.917986774	0.878588889	0.039397886
526	0.874906451	0.865744995	0.009161456
527	1	0.841917815	0.158082185
528	0.916868783	0.858296626	0.058572157
529	0.8889127	0.784598686	0.104314014
530	0.832406055	0.716254881	0.116151175
531	0.951322654	0.915921749	0.035400905
532	0.879769372	0.797252316	0.082517056
533	0.840907011	0.844303539	-0.003396528
534	0.765509307	0.838555334	-0.073046027
535	0.853085121	0.835415625	0.017669495
536	0.972898804	0.940241177	0.032657628
537	0.917342965	0.744503788	0.172839177
538	0.985903346	0.965974444	0.019928902
539	0.80826717	0.793956853	0.014310317
540	1	0.937390162	0.062609838
541	0.844407398	0.816723887	0.02768351
542	0.969057022	0.902581835	0.066475186
543	0.912941432	0.878737999	0.034203433
544	1	0.823662615	0.176337385
545	0.958975328	0.939649784	0.019325544
546	0.937115259	0.871962984	0.065152274
547	0.859272135	0.739762657	0.119509478
548	0.885908455	0.783958571	0.101949883
549	0.824614039	0.800663513	0.023950526
550	1	0.958589634	0.041410366
551	0.817773285	0.799222987	0.018550298
552	0.895321476	0.834034538	0.061286937
553	0.971965718	0.939591977	0.032373741
554	0.768097814	0.809081909	-0.040984095
555	0.925426225	0.907119502	0.018306723
556	0.86177644	0.824222604	0.037553836
557	1	1	0
558	0.887561132	0.760256552	0.12730458
559	0.919097609	0.880497323	0.038600286
560	0.841274893	0.756582316	0.084692577
561	0.999250234	0.987857734	0.011392499
562	0.886324112	0.851611608	0.034712504
563	0.898022876	0.741798776	0.1562241
564	0.846738875	0.798499082	0.048239794
565	0.993740827	0.988446336	0.005294491
566	0.922700643	0.905203783	0.01749686
567	0.923026953	0.911045489	0.011981464
568	0.983957	0.969749971	0.014207029
569	0.819841002	0.856289751	-0.036448749
570	0.930978359	0.907369964	0.023608395
571	0.916275213	0.872854055	0.043421158
572	0.96509119	0.938588576	0.026502614
573	1	0.972870673	0.027129327
574	0.907819699	0.85691761	0.050902088
575	0.861817358	0.862002793	-0.000185434
576	0.927335671	0.874194276	0.053141395
577	0.97326383	0.948900797	0.024363033
578	0.923169158	0.771610416	0.151558742
579	1	1	0
580	0.847825197	0.861680937	-0.01385574
581	1	1	0
582	0.735240903	0.844488012	-0.109247109
583	0.919364347	0.849667872	0.069696475
584	0.959800957	0.926825649	0.032975308
585	0.995124171	0.84926898	0.145855192
586	0.906794853	0.711109744	0.195685109
587	0.838577839	0.789103775	0.049474065
588	1	0.917064445	0.082935555
589	0.821945083	0.849934782	-0.027989699
590	1	0.966530364	0.033469636
591	0.995833225	0.883591391	0.112241833
592	0.80580405	0.89329029	-0.087486241
593	1	0.999994709	5.29E-06
594	0.839781799	0.745493945	0.094287854
595	0.912638701	0.869266174	0.043372527
596	0.952869015	0.904584927	0.048284089
597	0.91150538	0.876601156	0.034904224
598	1	1	0
599	0.67335114	0.609693959	0.063657182
600	0.900079694	0.897251548	0.002828146
601	0.964455561	0.840492206	0.123963355
602	0.725209331	0.727473531	-0.0022642
603	0.905045347	0.891058373	0.013986974
604	0.978733038	0.871117054	0.107615985
605	0.907422347	0.87781158	0.029610767
606	0.942976251	0.905667618	0.037308633
607	0.806960472	0.652839454	0.154121018
608	0.907005067	0.883426456	0.023578611
609	0.98798427	0.888013065	0.099971205
610	0.656952777	0.820662348	-0.163709571
611	0.944855218	0.916516769	0.028338449
612	0.95557411	0.812434531	0.14313958
613	0.92000964	0.866474657	0.053534984
614	0.999997777	0.974131644	0.025866133
615	0.905557547	0.835172536	0.070385011
616	0.907119417	0.835491072	0.071628346
617	0.945278327	0.918611109	0.026667218
618	0.976411971	0.968140912	0.008271059
619	1	0.828991604	0.171008396
620	0.999954168	0.937192172	0.062761996
621	0.832748408	0.77609568	0.056652728
622	0.907725945	0.891339172	0.016386773
623	0.700541085	0.72113772	-0.020596634
624	0.904874223	0.843191163	0.061683061
625	0.880459405	0.800699863	0.079759542
626	0.996837906	0.982932652	0.013905254
627	0.91952376	0.876815725	0.042708035
628	0.912369963	0.719266681	0.193103282
629	0.996326448	0.961029831	0.035296618
630	0.998579553	0.817387935	0.181191618
631	0.817030011	0.858167509	-0.041137498
632	1	0.815618327	0.184381673
633	1	0.783435971	0.216564029
634	0.968060701	0.906076072	0.061984629
635	0.903280599	0.867564409	0.03571619
636	0.862843023	0.732004868	0.130838154
637	0.93983359	0.920004172	0.019829418
638	0.884555992	0.840917544	0.043638448
639	0.89833179	0.929407443	-0.031075653
640	0.906518438	0.876146961	0.030371477
641	0.966749046	0.915501609	0.051247436
642	1	0.980037542	0.019962458
643	0.691490015	0.845021787	-0.153531772
644	0.888411725	0.856472082	0.031939643
645	0.967695485	0.922193146	0.045502339
646	0.984114879	0.941078676	0.043036203
647	0.741136541	0.789001349	-0.047864808
648	0.938764402	0.90116542	0.037598982
649	0.706098187	0.733390922	-0.027292736
650	1	0.993753456	0.006246544
651	0.763989453	0.829133239	-0.065143786
652	0.787952091	0.804371836	-0.016419745
653	0.935193972	0.855409905	0.079784067
654	0.872868028	0.786446871	0.086421157
655	0.87653103	0.842437465	0.034093565
656	0.94816887	0.929315631	0.018853239
657	0.860570611	0.838345652	0.022224959
658	0.802082303	0.849384219	-0.047301916
659	0.909544629	0.883553817	0.025990812
660	0.915435568	0.913492886	0.001942682
661	0.77709803	0.686672903	0.090425128
662	0.945916651	0.933344738	0.012571913
663	0.956278797	0.891610231	0.064668566
664	0.985158631	0.956068496	0.029090135
665	1	1	0
666	0.813463558	0.832336065	-0.018872507
667	0.920795611	0.784420742	0.136374869
668	0.968528102	0.862936643	0.105591459
669	0.916050995	0.865648794	0.050402201
670	0.915097876	0.889530347	0.02556753
671	0.884835092	0.865004825	0.019830267
672	0.930037281	0.928540942	0.001496339
673	0.92716493	0.826123391	0.101041539
674	0.705538581	0.636070328	0.069468254
675	0.883852067	0.760461411	0.123390656
676	1	0.904368907	0.095631093
677	0.864990307	0.781688832	0.083301475
678	0.783666706	0.758230784	0.025435923
679	0.996174335	0.928590797	0.067583539
680	0.844559134	0.797418426	0.047140708
681	0.894504466	0.842785409	0.051719057
682	0.94782292	0.920095308	0.027727612
683	1	1	0
684	0.852265397	0.8561762	-0.003910803
685	0.984366752	0.942495549	0.041871203
686	0.876506878	0.814553202	0.061953676
687	0.725159127	0.799520648	-0.07436152
688	1	0.901732126	0.098267874
689	0.926064132	0.909833398	0.016230734
690	0.885320648	0.850433595	0.034887054
691	0.851787538	0.855574078	-0.00378654
692	0.677859732	0.662476514	0.015383219
693	0.890546941	0.764277671	0.12626927
694	0.994076247	0.986625128	0.007451118
695	0.790743994	0.828842611	-0.038098617
696	0.837264384	0.801416434	0.035847951
697	1	0.972516761	0.027483239
698	0.806798029	0.88934372	-0.082545692
699	0.910412078	0.863012839	0.047399239
700	1	0.91150668	0.08849332
701	0.95432579	0.916288899	0.038036891
702	0.891914173	0.845042817	0.046871357
703	0.94590979	0.924644185	0.021265605
704	0.891441742	0.79237209	0.099069652
705	0.871302467	0.872823057	-0.00152059
706	0.815551724	0.791549028	0.024002696
707	0.926295394	0.875397739	0.050897656
708	0.945724742	0.907444467	0.038280275
709	0.941148326	0.911654014	0.029494312
710	0.915834441	0.784744462	0.13108998
711	0.880780656	0.815863865	0.064916791
712	0.981280748	0.948822302	0.032458446
713	0.990744604	0.964536658	0.026207946
714	0.904624532	0.901940363	0.002684168
715	0.996934571	0.939498222	0.05743635
716	0.863372096	0.805918872	0.057453224
717	0.954216285	0.79466332	0.159552965
718	1	0.908769446	0.091230554
719	0.908652328	0.879706933	0.028945395
720	0.825393659	0.811284437	0.014109222
721	0.868284919	0.916283392	-0.047998473
722	1	1	0
723	0.920778725	0.900612741	0.020165984
724	0.965881446	0.960332193	0.005549253
725	0.975880976	0.9399476	0.035933376
726	0.832010522	0.719586565	0.112423956
727	0.984583532	0.903433297	0.081150235
728	0.879362379	0.854095346	0.025267033
729	0.785392373	0.744792489	0.040599884
730	0.966344835	0.939340511	0.027004324
731	0.977386266	0.950508144	0.026878122
732	0.935142473	0.848216206	0.086926267
733	0.884880275	0.772199946	0.112680329
734	0.962037212	0.954378613	0.007658598
735	0.93750638	0.925675997	0.011830383
736	0.916739533	0.881774806	0.034964727
737	0.965646265	0.911442234	0.054204031
738	1	0.939505574	0.060494426
739	1	0.919644051	0.080355949
740	0.910916643	0.815362905	0.095553738
741	0.851708985	0.835025541	0.016683443
742	0.999989917	0.918238368	0.081751549
743	0.950145855	0.875801333	0.074344522
744	0.88031493	0.861417913	0.018897018
745	0.896149908	0.871006381	0.025143527
746	0.844255344	0.835878224	0.008377119
747	0.823769055	0.842880268	-0.019111213
748	0.902911255	0.896115204	0.006796051
749	0.725900703	0.753653413	-0.02775271
750	0.933215279	0.839229237	0.093986042
751	0.772969716	0.776261637	-0.003291921
752	1	0.940038857	0.059961143
753	0.7310921	0.83506645	-0.10397435
754	0.855593497	0.834569172	0.021024325
755	0.821755179	0.816674768	0.005080411
756	1	0.944988768	0.055011232
757	0.968687789	0.831112934	0.137574855
758	0.920464334	0.866310946	0.054153388
759	0.865100239	0.780715005	0.084385235
760	0.754307601	0.852631267	-0.098323666
761	0.946669299	0.940026746	0.006642553
762	0.983796158	0.940212293	0.043583865
763	0.785628632	0.828648507	-0.043019874
764	0.926154667	0.858978719	0.067175948
765	0.95355251	0.935820498	0.017732013
766	0.963903326	0.924461092	0.039442234
767	1	1	0
768	0.973302582	0.961623383	0.011679199
769	0.936454568	0.822796875	0.113657693
770	0.934819862	0.877719982	0.05709988
771	0.954303994	0.93622929	0.018074703
772	0.889610513	0.91133456	-0.021724047
773	1	0.951643204	0.048356796
774	0.861760158	0.80717603	0.054584128
775	0.850391629	0.779287369	0.071104259
776	0.970187962	0.930791972	0.03939599
777	0.911709633	0.889452816	0.022256817
778	0.901053719	0.862518462	0.038535258
779	0.829419427	0.906315702	-0.076896275
780	0.887809051	0.87446159	0.013347461
781	0.919368589	0.891408174	0.027960415
782	0.940670309	0.910474281	0.030196028
783	0.909110798	0.894923964	0.014186834
784	1	0.970481936	0.029518064
785	0.823755783	0.860518064	-0.036762281
786	0.844801302	0.855622549	-0.010821246
787	0.913375243	0.892736698	0.020638545
788	0.769931105	0.718938929	0.050992177
789	0.974873801	0.952638241	0.02223556
790	0.948655609	0.90542684	0.043228769
791	1	0.928039885	0.071960115
792	0.799765592	0.819232418	-0.019466826
793	0.777295944	0.719194906	0.058101039
794	0.917558195	0.880192081	0.037366114
795	0.950356401	0.871857102	0.078499298
796	0.91762178	0.916628611	0.000993169
797	0.966065448	0.952330239	0.013735209
798	0.988622899	0.984686011	0.003936888
799	0.848789215	0.692593515	0.156195701
800	0.940913584	0.916755055	0.024158529
801	1	0.942095157	0.057904843
802	0.965601582	0.953068833	0.01253275
803	0.754920766	0.851876071	-0.096955305
804	1	0.982185054	0.017814946
805	1	0.966397661	0.033602339
806	0.868988535	0.848757711	0.020230823
807	0.82538106	0.713820791	0.111560269
808	0.93250325	0.872760368	0.059742881
809	1	0.931500036	0.068499964
810	0.923563578	0.904702466	0.018861112
811	0.766902653	0.69952332	0.067379333
812	0.979484951	0.967577496	0.011907455
813	0.99994098	0.902721729	0.097219251
814	0.945627611	0.829867089	0.115760522
815	1	0.881298356	0.118701644
816	1	0.938293068	0.061706932
817	0.741186091	0.710447559	0.030738532
818	0.824779091	0.829525133	-0.004746042
819	0.836402021	0.721100518	0.115301504
820	0.811857099	0.77807095	0.033786149
821	1	0.955849088	0.044150912
822	0.908885465	0.87203096	0.036854505
823	1	0.944002353	0.055997647
824	0.980958164	0.915836873	0.06512129
825	1	1	0
826	0.828168904	0.809469547	0.018699357
827	0.830983298	0.778106711	0.052876587
828	0.907712191	0.855229302	0.052482889
829	0.982499363	0.951792017	0.030707346
830	0.715266799	0.844201152	-0.128934353
831	0.880853148	0.813276316	0.067576832
832	0.832379974	0.884024534	-0.051644559
833	1	1	0
834	0.820174943	0.699690593	0.12048435
835	0.848584112	0.8408817	0.007702412
836	0.951651832	0.87256262	0.079089211
837	0.981000062	0.929764986	0.051235075
838	0.911548975	0.879771106	0.031777869
839	0.90663935	0.90663935	0
840	0.988062302	0.969504566	0.018557736
841	0.986914642	0.925308392	0.06160625
842	0.999988144	0.935192713	0.064795431
843	0.837646043	0.871429632	-0.033783589
844	0.888658593	0.872165321	0.016493272
845	1	0.920629985	0.079370015
846	0.884576188	0.808037668	0.07653852
847	0.928124709	0.879204652	0.048920057
848	0.953687429	0.918616242	0.035071187
849	0.866547093	0.845704312	0.020842781
850	0.959179427	0.880417437	0.07876199
851	1	0.983820721	0.016179279
852	1	0.981653796	0.018346204
853	0.881059907	0.769735452	0.111324456
854	0.933532156	0.900657321	0.032874835
855	0.795901807	0.623145695	0.172756113
856	0.884184059	0.884005007	0.000179052
857	1	0.953225409	0.046774591
858	0.925440837	0.840922018	0.084518819
859	0.995414321	0.938680513	0.056733809
860	0.958057954	0.883893457	0.074164496
861	0.773355255	0.817303671	-0.043948416
862	1	0.977363945	0.022636055
863	0.918677991	0.897946595	0.020731396
864	1	0.959481648	0.040518352
865	0.985027753	0.950244847	0.034782906
866	0.975260658	0.950290531	0.024970127
867	0.829037953	0.840035681	-0.010997728
868	0.951981514	0.946597016	0.005384498
869	0.849366539	0.798665539	0.050700999
870	0.964407388	0.894427901	0.069979488
871	0.858701569	0.884452891	-0.025751322
872	1	0.915321645	0.084678355
873	1	1	0
874	0.930217195	0.889907185	0.04031001
875	0.953728613	0.887302649	0.066425964
876	0.893567232	0.87836454	0.015202692
877	0.950796713	0.955052181	-0.004255468
878	0.820984854	0.837713723	-0.016728869
879	0.885814583	0.895259486	-0.009444903
880	0.992566871	0.892344468	0.100222404
881	0.742184334	0.816397374	-0.07421304
882	0.923124931	0.910008195	0.013116736
883	0.847292331	0.810423054	0.036869277
884	0.968161864	0.902018388	0.066143477
885	0.643932787	0.704350851	-0.060418063
886	1	0.940178991	0.059821009
887	0.92606351	0.878533452	0.047530058
888	0.878375404	0.8170512	0.061324203
889	0.931054125	0.914749265	0.01630486
890	0.935803049	0.878158429	0.05764462
891	0.954852222	0.942909569	0.011942653
892	0.895579139	0.622155734	0.273423405
893	0.921851105	0.909342413	0.012508691
894	1	0.989074827	0.010925173
895	0.719566136	0.743908875	-0.024342739
896	0.921462894	0.923541935	-0.00207904
897	0.886401595	0.822656783	0.063744812
898	0.820528996	0.871767947	-0.051238951
899	0.874905781	0.827880325	0.047025456
900	0.988843935	0.961258835	0.0275851
901	1	1	0
902	0.744415952	0.694028753	0.050387199
903	0.898511449	0.873010153	0.025501296
904	0.82086758	0.760694244	0.060173336
905	0.90401118	0.853898223	0.050112957
906	0.980554371	0.8630107	0.117543671
907	0.772192216	0.863947276	-0.09175506
908	0.979399026	0.875695952	0.103703074
909	0.933062189	0.908279273	0.024782916
910	0.929080743	0.794367998	0.134712745
911	0.880933217	0.867841568	0.01309165
912	0.873294239	0.777203813	0.096090425
913	0.810956778	0.844365286	-0.033408508
914	0.946953095	0.931218003	0.015735091
915	0.906386673	0.754229179	0.152157495
916	0.982899733	0.957018275	0.025881458
917	0.932678573	0.886802682	0.045875891
918	1	0.863918519	0.136081481
919	0.955641871	0.940492456	0.015149415
920	0.930389511	0.924913285	0.005476226
921	0.865671442	0.866638951	-0.000967509
922	0.927151073	0.878089155	0.049061918
923	0.870011817	0.861937764	0.008074053
924	0.858794323	0.851617177	0.007177146
925	0.971302088	0.891301797	0.080000291
926	0.95166686	0.937436057	0.014230803
927	0.897224603	0.871999896	0.025224707
928	1	1	0
929	0.786219385	0.771968206	0.01425118
930	0.755240047	0.773539445	-0.018299398
931	1	0.958907756	0.041092244
932	0.862133139	0.701475367	0.160657772
933	0.850754058	0.795446268	0.055307791
934	0.735774203	0.674092887	0.061681315
935	0.883010982	0.7475428	0.135468182
936	0.844067941	0.848619519	-0.004551578
937	0.999106439	0.927888426	0.071218013
938	0.98197703	0.971990343	0.009986687
939	0.943981016	0.93625758	0.007723436
940	0.88064752	0.868805986	0.011841534
941	0.937168541	0.88445582	0.052712721
942	0.914231167	0.89177556	0.022455608
943	1	0.952256202	0.047743798
944	0.9991577	0.968640791	0.030516909
945	0.805683776	0.75878888	0.046894896
946	0.975067907	0.884964611	0.090103296
947	0.882311115	0.833704035	0.04860708
948	0.928722013	0.707145407	0.221576605
949	0.864939767	0.735195065	0.129744702
950	0.853202119	0.793217794	0.059984325
951	0.913778004	0.896580245	0.017197759
952	0.931208638	0.839773415	0.091435223
953	0.791866701	0.518515889	0.273350812
954	0.998793831	0.967523413	0.031270418
955	0.681552211	0.723803947	-0.042251736
956	0.821165843	0.868700161	-0.047534317
957	0.988933222	0.754649142	0.234284079
958	0.841735762	0.780725014	0.061010748
959	0.812457246	0.806734427	0.005722819
960	0.962109035	0.915809161	0.046299875
961	0.944211876	0.880092363	0.064119513
962	0.931918237	0.770145777	0.16177246
963	0.923822706	0.884648759	0.039173947
964	0.858531991	0.799495603	0.059036388
965	1	0.77887526	0.22112474
966	0.816482765	0.81124579	0.005236975
967	0.854678779	0.722786472	0.131892307
968	1	0.919797797	0.080202203
969	0.959245533	0.919160971	0.040084562
970	0.784898256	0.740907253	0.043991003
971	0.794868122	0.841945258	-0.047077136
972	0.939954298	0.920093255	0.019861043
973	0.833571975	0.878453542	-0.044881567
974	0.918909256	0.878180639	0.040728616
975	0.954041374	0.849740434	0.10430094
976	0.958505471	0.860706254	0.097799218
977	0.930633903	0.927601599	0.003032304
978	0.824173899	0.835739023	-0.011565125
979	1	0.770951379	0.229048621
980	0.943482859	0.861908064	0.081574795
981	0.888551197	0.904939595	-0.016388397
982	0.804722474	0.848127245	-0.043404772
983	0.925440837	0.840922018	0.084518819
984	0.848145107	0.747276966	0.100868141
985	0.869844737	0.828525693	0.041319044
986	0.783950243	0.651021781	0.132928462
987	1	1	0
988	0.910412556	0.784851565	0.12556099
989	0.804120915	0.868200541	-0.064079626
990	0.67335114	0.609693959	0.063657182
991	1	0.953964051	0.046035949
992	0.917772595	0.852453836	0.065318759
993	0.935409811	0.887236749	0.048173061
994	0.894519633	0.857743806	0.036775827
995	0.865998476	0.856319554	0.009678922
996	0.90849694	0.885116088	0.023380852
997	0.98214681	0.959242737	0.022904072
998	0.762664829	0.772058756	-0.009393927
999	0.948019884	0.77377331	0.174246574
