# Supplementary material for: A data-centric way to improve entity linking in knowledge-based question answering
Source: PeerJ Comput Sci. 2023 Feb 9;9:e1233. doi: 10.7717/peerj-cs.1233 (PMC10280402; doi:10.7717/peerj-cs.1233)
Supplement: Supplemental Information 5 [file peerj-cs-09-1233-s005.csv]

	DME hadled	Original	Diversity
1	0.925913572	0.903894067	0.022019506
2	0.876745284	0.872438848	0.004306436
3	0.870511353	0.830254555	0.040256798
4	0.902381003	0.883737206	0.018643796
5	0.887397051	0.875770569	0.011626482
6	0.854975343	0.843874574	0.011100769
7	0.864204884	0.831616044	0.03258884
8	0.8966434	0.890764475	0.005878925
9	0.836800814	0.804122925	0.032677889
10	0.915631235	0.901568413	0.014062822
11	0.917037725	0.881352544	0.035685182
12	0.892795622	0.87909174	0.013703883
13	0.858846426	0.822627544	0.036218882
14	0.855507731	0.81393981	0.041567922
15	0.92114228	0.898080587	0.023061693
16	0.922997892	0.919944167	0.003053725
17	0.843343019	0.802364588	0.040978432
18	0.832804501	0.819714546	0.013089955
19	0.807244897	0.739598572	0.067646325
20	0.888979077	0.857361913	0.031617165
21	0.897003889	0.850322366	0.046681523
22	0.895100474	0.88462615	0.010474324
23	0.866502464	0.823795676	0.042706788
24	0.90605104	0.887842298	0.018208742
25	0.858678341	0.83597517	0.022703171
26	0.896328092	0.885789096	0.010538995
27	0.892591059	0.904138327	-0.011547267
28	0.893023968	0.881990552	0.011033416
29	0.842931509	0.801654041	0.041277468
30	0.838146925	0.809347391	0.028799534
31	0.827367425	0.785943985	0.04142344
32	0.881299555	0.873403311	0.007896245
33	0.93796134	0.90761292	0.03034842
34	0.908925653	0.888057411	0.020868242
35	0.89929539	0.870424688	0.028870702
36	0.902812004	0.865567207	0.037244797
37	0.846434355	0.824616015	0.02181834
38	0.858678341	0.83597517	0.022703171
39	0.847009957	0.794430614	0.052579343
40	0.886026382	0.85454917	0.031477213
41	0.839194059	0.832101345	0.007092714
42	0.859727204	0.84869945	0.011027753
43	0.893575549	0.887406468	0.006169081
44	0.87451601	0.848880768	0.025635242
45	0.87484777	0.854394555	0.020453215
46	0.88172698	0.857636929	0.024090052
47	0.912974536	0.904139638	0.008834898
48	0.925111771	0.924416423	0.000695348
49	0.881089866	0.863662243	0.017427623
50	0.906654179	0.844765425	0.061888754
51	0.868971229	0.828095675	0.040875554
52	0.866857767	0.831379175	0.035478592
53	0.887429118	0.884209156	0.003219962
54	0.814826012	0.80132854	0.013497472
55	0.888387203	0.873403549	0.014983654
56	0.851172566	0.840331912	0.010840654
57	0.891218662	0.873972476	0.017246187
58	0.870726347	0.842060506	0.028665841
59	0.939764261	0.942532063	-0.002767801
60	0.892943025	0.873970449	0.018972576
61	0.871622682	0.80486095	0.066761732
62	0.890053272	0.883498192	0.00655508
63	0.893043876	0.876397133	0.016646743
64	0.925913572	0.903894067	0.022019506
65	0.879618406	0.84334594	0.036272466
66	0.941687763	0.931391954	0.010295808
67	0.873104811	0.85492444	0.01818037
68	0.881056309	0.883699238	-0.00264293
69	0.855954766	0.853816628	0.002138138
70	0.898960471	0.884773552	0.014186919
71	0.869656324	0.849659085	0.019997239
72	0.878389478	0.864307404	0.014082074
73	0.839635909	0.80414176	0.035494149
74	0.908925653	0.888057411	0.020868242
75	0.857363343	0.770317793	0.08704555
76	0.814905643	0.795090973	0.01981467
77	0.875590682	0.780190229	0.095400453
78	0.845764875	0.818586648	0.027178228
79	0.891011119	0.868782401	0.022228718
80	0.867364168	0.847028434	0.020335734
81	0.95483768	0.940620422	0.014217257
82	0.964312077	0.942456067	0.02185601
83	0.851469219	0.829327464	0.022141755
84	0.878811121	0.830807447	0.048003674
85	0.835380316	0.821598291	0.013782024
86	0.910978794	0.927588403	-0.016609609
87	0.878613591	0.862894654	0.015718937
88	0.896589875	0.877103984	0.019485891
89	0.895088255	0.859808326	0.03527993
90	0.864813924	0.836275816	0.028538108
91	0.915470004	0.892683029	0.022786975
92	0.845539212	0.763297141	0.082242072
93	0.896550596	0.887001991	0.009548604
94	0.892344832	0.862235069	0.030109763
95	0.854605913	0.846505761	0.008100152
96	0.903580725	0.855095208	0.048485518
97	0.853688478	0.83816123	0.015527248
98	0.884956896	0.869480133	0.015476763
99	0.848918021	0.833132029	0.015785992
100	0.864709377	0.857561469	0.007147908
101	0.921471834	0.924443007	-0.002971172
102	0.908925653	0.888057411	0.020868242
103	0.885852218	0.84720701	0.038645208
104	0.942725539	0.945965827	-0.003240287
105	0.917003751	0.85680449	0.060199261
106	0.862390995	0.83615911	0.026231885
107	0.878225625	0.870232105	0.007993519
108	0.923197269	0.904217482	0.018979788
109	0.904072046	0.875055671	0.029016376
110	0.796419322	0.80657196	-0.010152638
111	0.88615334	0.849193752	0.036959589
112	0.905588031	0.893744707	0.011843324
113	0.876646638	0.853250623	0.023396015
114	0.904915214	0.895184219	0.009730995
115	0.897721767	0.875105381	0.022616386
116	0.870511353	0.830254555	0.040256798
117	0.875755787	0.800637782	0.075118005
118	0.910753846	0.900262117	0.010491729
119	0.863796949	0.815772414	0.048024535
120	0.903827906	0.858020544	0.045807362
121	0.857399702	0.836334109	0.021065593
122	0.894788384	0.872643828	0.022144556
123	0.886381745	0.86929214	0.017089605
124	0.912052751	0.841633856	0.070418894
125	0.882941365	0.858808637	0.024132729
126	0.870799661	0.856412411	0.01438725
127	0.849388361	0.825036049	0.024352312
128	0.951768935	0.943237305	0.00853163
129	0.90936017	0.886761844	0.022598326
130	0.82890439	0.812068343	0.016836047
131	0.841005623	0.816482782	0.024522841
132	0.905182004	0.888387442	0.016794562
133	0.907080054	0.882294893	0.024785161
134	0.888432264	0.851691723	0.036740541
135	0.87504673	0.817167759	0.057878971
136	0.912974536	0.904139638	0.008834898
137	0.843583763	0.799718916	0.043864846
138	0.892344832	0.862235069	0.030109763
139	0.899268627	0.850436211	0.048832417
140	0.909107804	0.893169522	0.015938282
141	0.939213634	0.919176221	0.020037413
142	0.950509787	0.927984178	0.022525609
143	0.815297842	0.750077128	0.065220714
144	0.894560397	0.887555242	0.007005155
145	0.903122485	0.904474854	-0.00135237
146	0.938594639	0.935830832	0.002763808
147	0.88031733	0.855642676	0.024674654
148	0.836804748	0.827779949	0.009024799
149	0.909107804	0.893169522	0.015938282
150	0.902493715	0.867848039	0.034645677
151	0.828181922	0.785876513	0.04230541
152	0.919385493	0.92522645	-0.005840957
153	0.86362642	0.82811439	0.03551203
154	0.882248521	0.895663738	-0.013415217
155	0.893225193	0.876484394	0.016740799
156	0.865703523	0.859326363	0.006377161
157	0.909541905	0.916720748	-0.007178843
158	0.86493057	0.835660636	0.029269934
159	0.925759912	0.911141276	0.014618635
160	0.916736722	0.916539311	0.000197411
161	0.838475704	0.797705948	0.040769756
162	0.897045732	0.862820148	0.034225583
163	0.899840355	0.905869424	-0.006029069
164	0.879001021	0.87073648	0.008264542
165	0.843375742	0.832356811	0.011018932
166	0.867953658	0.852912545	0.015041113
167	0.819901526	0.790091634	0.029809892
168	0.872662544	0.828273177	0.044389367
169	0.921296477	0.898046732	0.023249745
170	0.891935289	0.85584873	0.036086559
171	0.876064777	0.846263111	0.029801667
172	0.853810966	0.843778133	0.010032833
173	0.906915367	0.904724479	0.002190888
174	0.887907028	0.864862144	0.023044884
175	0.899906576	0.892717719	0.007188857
176	0.837531686	0.804285884	0.033245802
177	0.9031142	0.845101953	0.058012247
178	0.879362464	0.842167854	0.03719461
179	0.868776321	0.844643116	0.024133205
180	0.899176359	0.872314453	0.026861906
181	0.916939557	0.875115156	0.0418244
182	0.918006539	0.907264233	0.010742307
183	0.951534033	0.950436473	0.00109756
184	0.82064265	0.78426075	0.0363819
185	0.850224912	0.831449747	0.018775165
186	0.900235772	0.878611028	0.021624744
187	0.868309081	0.844799697	0.023509383
188	0.908098102	0.894763708	0.013334394
189	0.858665466	0.820254326	0.03841114
190	0.891792417	0.827812791	0.063979626
191	0.867039561	0.813814521	0.05322504
192	0.875014603	0.881207466	-0.006192863
193	0.91696465	0.884574294	0.032390356
194	0.859895825	0.846375108	0.013520718
195	0.896735311	0.86495626	0.031779051
196	0.903886914	0.889419913	0.014467001
197	0.879316688	0.857765257	0.02155143
198	0.849964976	0.820612669	0.029352307
199	0.891792417	0.827812791	0.063979626
200	0.902603805	0.861492276	0.041111529
201	0.900408089	0.902634084	-0.002225995
202	0.937899768	0.938289762	-0.000389993
203	0.929716825	0.906468868	0.023247957
204	0.9389956	0.927783728	0.011211872
205	0.750733614	0.698685884	0.052047729
206	0.852808893	0.842909575	0.009899318
207	0.871402442	0.840939164	0.030463278
208	0.856859386	0.832761049	0.024098337
209	0.902381003	0.883737206	0.018643796
210	0.854975343	0.843874574	0.011100769
211	0.900235772	0.878611028	0.021624744
212	0.895285308	0.886327207	0.008958101
213	0.81030494	0.780695558	0.029609382
214	0.803698063	0.784685016	0.019013047
215	0.885131598	0.825119317	0.060012281
216	0.869493306	0.856929362	0.012563944
217	0.868779361	0.825037181	0.04374218
218	0.825280428	0.819661379	0.005619049
219	0.882833481	0.850362778	0.032470703
220	0.846018612	0.796217203	0.049801409
221	0.93160063	0.911602616	0.019998014
222	0.887859583	0.884726167	0.003133416
223	0.93698889	0.920413017	0.016575873
224	0.905259252	0.901182115	0.004077137
225	0.848982811	0.790767312	0.058215499
226	0.84869194	0.820051253	0.028640687
227	0.884880185	0.849515796	0.035364389
228	0.851250231	0.804021358	0.047228873
229	0.902568579	0.890105009	0.01246357
230	0.90556097	0.927395463	-0.021834493
231	0.848160028	0.833156586	0.015003443
232	0.91839081	0.917673588	0.000717223
233	0.808534384	0.815097272	-0.006562889
234	0.840391636	0.807095587	0.033296049
235	0.881520092	0.833594024	0.047926068
236	0.872075677	0.837522626	0.034553051
237	0.910022676	0.895916462	0.014106214
238	0.91696465	0.884574294	0.032390356
239	0.878823519	0.868366838	0.010456681
240	0.851483941	0.80365324	0.047830701
241	0.880663335	0.86247915	0.018184185
242	0.906594515	0.885250092	0.021344423
243	0.892070293	0.880835176	0.011235118
244	0.882833481	0.850362778	0.032470703
245	0.817390859	0.767426908	0.049963951
246	0.832876563	0.822183967	0.010692596
247	0.867721021	0.847192526	0.020528495
248	0.833200932	0.800807238	0.032393694
249	0.878654838	0.865683973	0.012970865
250	0.885626316	0.850628614	0.034997702
251	0.899528503	0.878002942	0.021525562
252	0.886471987	0.856226921	0.030245066
253	0.893023491	0.858317733	0.034705758
254	0.791255414	0.79650259	-0.005247176
255	0.868309081	0.844799697	0.023509383
256	0.919471979	0.903371692	0.016100287
257	0.87484777	0.854394555	0.020453215
258	0.87062341	0.87874043	-0.00811702
259	0.854838252	0.851780713	0.003057539
260	0.867953658	0.852912545	0.015041113
261	0.882439435	0.844256878	0.038182557
262	0.872662544	0.828273177	0.044389367
263	0.945665836	0.953030467	-0.007364631
264	0.915686667	0.864121974	0.051564693
265	0.889615119	0.87819159	0.011423528
266	0.817390859	0.767426908	0.049963951
267	0.876646638	0.853250623	0.023396015
268	0.903055131	0.855418444	0.047636688
269	0.898714185	0.869176865	0.02953732
270	0.885268748	0.858573973	0.026694775
271	0.853235483	0.832509041	0.020726442
272	0.874387264	0.853562713	0.020824552
273	0.834821999	0.772699952	0.062122047
274	0.861514211	0.817349136	0.044165075
275	0.856240332	0.842806995	0.013433337
276	0.882426858	0.865679085	0.016747773
277	0.835453928	0.787659407	0.047794521
278	0.896945477	0.876566291	0.020379186
279	0.889091551	0.861663878	0.027427673
280	0.881033182	0.860102296	0.020930886
281	0.857825637	0.837683201	0.020142436
282	0.866185963	0.858089328	0.008096635
283	0.941851377	0.926849186	0.015002191
284	0.938892007	0.926549375	0.012342632
285	0.884214282	0.851882815	0.032331467
286	0.811236858	0.798184156	0.013052702
287	0.859652162	0.846591294	0.013060868
288	0.89646256	0.886875987	0.009586573
289	0.875273347	0.831238091	0.044035256
290	0.934061289	0.91557318	0.018488109
291	0.807203412	0.774074554	0.033128858
292	0.871455014	0.869069457	0.002385557
293	0.827971399	0.811220109	0.016751289
294	0.862425685	0.833056927	0.029368758
295	0.896909118	0.85726583	0.039643288
296	0.920205593	0.881423354	0.038782239
297	0.914600968	0.908087432	0.006513536
298	0.891520977	0.885062933	0.006458044
299	0.826066434	0.803453922	0.022612512
300	0.892493248	0.843616724	0.048876524
301	0.908218861	0.900045276	0.008173585
302	0.807668149	0.779413283	0.028254867
303	0.875959992	0.844910026	0.031049967
304	0.891224623	0.86179167	0.029432952
305	0.90439266	0.892529726	0.011862934
306	0.825280428	0.819661379	0.005619049
307	0.876156211	0.794323921	0.08183229
308	0.855844378	0.838813543	0.017030835
309	0.855774522	0.817929387	0.037845135
310	0.871413827	0.842734396	0.02867943
311	0.969927073	0.957945943	0.01198113
312	0.87804842	0.805616081	0.072432339
313	0.872274995	0.843999684	0.028275311
314	0.897721767	0.875105381	0.022616386
315	0.925759912	0.911141276	0.014618635
316	0.865725756	0.845827878	0.019897878
317	0.880425215	0.878716409	0.001708806
318	0.849523544	0.813779473	0.035744071
319	0.941473842	0.914768755	0.026705086
320	0.842223167	0.76026094	0.081962228
321	0.863173246	0.861935377	0.001237869
322	0.901628494	0.880224645	0.021403849
323	0.882310808	0.817046225	0.065264583
324	0.86504811	0.824249506	0.040798604
325	0.893354416	0.868059635	0.025294781
326	0.880376399	0.848730326	0.031646073
327	0.89694488	0.883686662	0.013258219
328	0.87263453	0.834923685	0.037710845
329	0.908105135	0.914853454	-0.006748319
330	0.88238287	0.849204004	0.033178866
331	0.933282495	0.902237535	0.03104496
332	0.91210413	0.906517506	0.005586624
333	0.925111771	0.924416423	0.000695348
334	0.89791286	0.877469301	0.020443559
335	0.882941365	0.858808637	0.024132729
336	0.940084875	0.924397588	0.015687287
337	0.920932055	0.873960376	0.046971679
338	0.928313076	0.903077543	0.025235534
339	0.843052268	0.82830441	0.014747858
340	0.910022676	0.895916462	0.014106214
341	0.902971745	0.868225336	0.034746408
342	0.948100686	0.96010685	-0.012006164
343	0.881444633	0.864637494	0.016807139
344	0.865127563	0.847414374	0.017713189
345	0.847674906	0.823473573	0.024201334
346	0.927849352	0.922590077	0.005259275
347	0.923197269	0.904217482	0.018979788
348	0.93726635	0.929351926	0.007914424
349	0.929175377	0.899310589	0.029864788
350	0.853325367	0.817318439	0.036006927
351	0.863427639	0.817197442	0.046230197
352	0.829907596	0.807723582	0.022184014
353	0.961563706	0.944191575	0.017372131
354	0.873533905	0.834568024	0.038965881
355	0.899706841	0.900493979	-0.000787139
356	0.916387916	0.907640278	0.008747637
357	0.902147353	0.896332085	0.005815268
358	0.846815109	0.831546903	0.015268207
359	0.866075397	0.843443871	0.022631526
360	0.885525048	0.86656636	0.018958688
361	0.876963198	0.834700227	0.042262971
362	0.879040837	0.863987327	0.015053511
363	0.893048823	0.900873959	-0.007825136
364	0.836675763	0.832021594	0.004654169
365	0.867788672	0.843859196	0.023929477
366	0.956901252	0.951953292	0.00494796
367	0.927893639	0.93782413	-0.009930491
368	0.857825637	0.837683201	0.020142436
369	0.893354416	0.868059635	0.025294781
370	0.825962603	0.797440886	0.028521717
371	0.856128216	0.826131046	0.02999717
372	0.870445073	0.807391465	0.063053608
373	0.859098077	0.822994709	0.036103368
374	0.873533905	0.834568024	0.038965881
375	0.77251792	0.729185581	0.043332338
376	0.917334914	0.903834045	0.013500869
377	0.878657877	0.853793979	0.024863899
378	0.860818028	0.799975634	0.060842395
379	0.888788819	0.890701771	-0.001912951
380	0.851250231	0.804021358	0.047228873
381	0.873603344	0.828527153	0.045076191
382	0.892439604	0.880107522	0.012332082
383	0.895020247	0.863929391	0.031090856
384	0.883461416	0.863915086	0.01954633
385	0.910521269	0.904176772	0.006344497
386	0.815297842	0.750077128	0.065220714
387	0.847228169	0.832807541	0.014420629
388	0.887907028	0.864862144	0.023044884
389	0.885830402	0.850542188	0.035288215
390	0.867721021	0.847192526	0.020528495
391	0.863349915	0.817427456	0.045922458
392	0.870481491	0.871956825	-0.001475334
393	0.879817545	0.808620214	0.071197331
394	0.903071105	0.883676112	0.019394994
395	0.916780531	0.868477702	0.048302829
396	0.896137953	0.893422127	0.002715826
397	0.847009957	0.794430614	0.052579343
398	0.916387916	0.907640278	0.008747637
399	0.873104811	0.85492444	0.01818037
400	0.884214282	0.851882815	0.032331467
401	0.91651839	0.892899215	0.023619175
402	0.902603805	0.861492276	0.041111529
403	0.896747053	0.867443562	0.029303491
404	0.879729986	0.82905376	0.050676227
405	0.886350751	0.85545814	0.030892611
406	0.915822983	0.89437449	0.021448493
407	0.921238422	0.894684911	0.026553512
408	0.878223836	0.814859867	0.063363969
409	0.853007078	0.797049522	0.055957556
410	0.946668863	0.941152215	0.005516648
411	0.846309841	0.819037259	0.027272582
412	0.872006536	0.820708573	0.051297963
413	0.865706146	0.86531055	0.000395596
414	0.914341927	0.863712668	0.050629258
415	0.865436554	0.825289726	0.040146828
416	0.911461115	0.896943629	0.014517486
417	0.932839334	0.906413615	0.026425719
418	0.939928293	0.92681849	0.013109803
419	0.908925653	0.888057411	0.020868242
420	0.747762859	0.739542902	0.008219957
421	0.850093365	0.83409524	0.015998125
422	0.82979548	0.788829029	0.040966451
423	0.844592214	0.806379557	0.038212657
424	0.866574049	0.826841414	0.039732635
425	0.810135067	0.781430125	0.028704941
426	0.866343737	0.838555217	0.02778852
427	0.905884981	0.854271472	0.05161351
428	0.847798347	0.843290687	0.004507661
429	0.898450792	0.864478409	0.033972383
430	0.916780531	0.868477702	0.048302829
431	0.890342593	0.860914111	0.029428482
432	0.920584917	0.884374142	0.036210775
433	0.873865128	0.851640403	0.022224724
434	0.916780531	0.868477702	0.048302829
435	0.849239886	0.802563906	0.04667598
436	0.874206185	0.869144559	0.005061626
437	0.845811427	0.825151205	0.020660222
438	0.825247169	0.789143205	0.036103964
439	0.905950665	0.904695868	0.001254797
440	0.92167902	0.905950904	0.015728116
441	0.891445696	0.871154547	0.02029115
442	0.852720618	0.807704926	0.045015693
443	0.958380699	0.961201251	-0.002820551
444	0.818409085	0.803819895	0.01458919
445	0.801470637	0.771867454	0.029603183
446	0.821919322	0.79605639	0.025862932
447	0.90605104	0.887842298	0.018208742
448	0.863173246	0.861935377	0.001237869
449	0.880865157	0.83514452	0.045720637
450	0.909917235	0.895565748	0.014351487
451	0.862849593	0.813129663	0.04971993
452	0.862600982	0.841043353	0.021557629
453	0.950412691	0.954506993	-0.004094303
454	0.890719414	0.849945366	0.040774047
455	0.926132083	0.927620292	-0.001488209
456	0.881904542	0.846029937	0.035874605
457	0.872075677	0.837522626	0.034553051
458	0.826106191	0.791141629	0.034964561
459	0.874083698	0.865920067	0.008163631
460	0.897003889	0.850322366	0.046681523
461	0.846468985	0.80554229	0.040926695
462	0.863267779	0.833136916	0.030130863
463	0.910753846	0.900262117	0.010491729
464	0.886961699	0.857122183	0.029839516
465	0.848720312	0.799053907	0.049666405
466	0.845163822	0.805192828	0.039970994
467	0.879505277	0.85678637	0.022718906
468	0.878747463	0.812478423	0.06626904
469	0.908243895	0.911126733	-0.002882838
470	0.837480783	0.83755672	-7.59E-05
471	0.848674536	0.829995394	0.018679142
472	0.811275184	0.798729479	0.012545705
473	0.909296393	0.898023725	0.011272669
474	0.8738029	0.837256432	0.036546469
475	0.870540261	0.866391063	0.004149199
476	0.901859701	0.894536793	0.007322907
477	0.880509019	0.843072057	0.037436962
478	0.865923822	0.773333728	0.092590094
479	0.920556426	0.911946416	0.00861001
480	0.885881364	0.828989625	0.056891739
481	0.849861026	0.840492368	0.009368658
482	0.914639354	0.900514305	0.014125049
483	0.835702598	0.809438825	0.026263773
484	0.882753193	0.861328483	0.021424711
485	0.742688656	0.705916226	0.03677243
486	0.839495778	0.837743163	0.001752615
487	0.839635909	0.80414176	0.035494149
488	0.88000226	0.84360528	0.03639698
489	0.855774522	0.817929387	0.037845135
490	0.918071747	0.889823079	0.028248668
491	0.871049881	0.817054391	0.05399549
492	0.835098743	0.785874367	0.049224377
493	0.906673074	0.911672115	-0.004999042
494	0.95483768	0.940620422	0.014217257
495	0.871228397	0.803991079	0.067237318
496	0.872757316	0.837896109	0.034861207
497	0.857948959	0.867309093	-0.009360135
498	0.854490161	0.831959367	0.022530794
499	0.859676361	0.832112312	0.027564049
500	0.88172698	0.857636929	0.024090052
501	0.881381273	0.841206193	0.04017508
502	0.810349822	0.778774738	0.031575084
503	0.914067745	0.912998736	0.001069009
504	0.86839807	0.825773358	0.042624712
505	0.939764261	0.942532063	-0.002767801
506	0.868219614	0.837927341	0.030292273
507	0.890672505	0.879911304	0.010761201
508	0.858741164	0.823973775	0.034767389
509	0.882873833	0.845266998	0.037606835
510	0.839495778	0.837743163	0.001752615
511	0.93796134	0.90761292	0.03034842
512	0.890386939	0.861849666	0.028537273
513	0.927323818	0.919529796	0.007794023
514	0.87137723	0.842695355	0.028681874
515	0.892742038	0.855951488	0.03679055
516	0.901043952	0.820752144	0.080291808
517	0.814960778	0.803048551	0.011912227
518	0.955576897	0.966117799	-0.010540903
519	0.89165765	0.871157169	0.020500481
520	0.844363809	0.785238504	0.059125304
521	0.877606213	0.872775316	0.004830897
522	0.898701072	0.858676195	0.040024877
523	0.855474234	0.797086239	0.058387995
524	0.892147779	0.818269372	0.073878407
525	0.88569665	0.812743068	0.072953582
526	0.886471987	0.856226921	0.030245066
527	0.884525657	0.871483445	0.013042212
528	0.828272581	0.809543014	0.018729568
529	0.844577909	0.814935327	0.029642582
530	0.852192223	0.831441402	0.020750821
531	0.839362621	0.830644727	0.008717895
532	0.86493057	0.835660636	0.029269934
533	0.885628879	0.86005038	0.025578499
534	0.87343514	0.845564723	0.027870417
535	0.840094149	0.811481476	0.028612673
536	0.872113705	0.85051614	0.021597564
537	0.807269216	0.774201095	0.03306812
538	0.906654179	0.844765425	0.061888754
539	0.909917235	0.895565748	0.014351487
540	0.881779552	0.846488714	0.035290837
541	0.888275921	0.824761391	0.063514531
542	0.945266485	0.911371231	0.033895254
543	0.865754604	0.799520731	0.066233873
544	0.841005623	0.816482782	0.024522841
545	0.864709377	0.857561469	0.007147908
546	0.824424326	0.788724184	0.035700142
547	0.892399728	0.826695681	0.065704048
548	0.87518847	0.857715368	0.017473102
549	0.928265214	0.901826262	0.026438951
550	0.903580725	0.855095208	0.048485518
551	0.869281769	0.825482607	0.043799162
552	0.877211809	0.849880576	0.027331233
553	0.852766037	0.840340078	0.012425959
554	0.91490078	0.90719831	0.00770247
555	0.879829168	0.881634712	-0.001805544
556	0.87728405	0.832309127	0.044974923
557	0.783104062	0.770027995	0.013076067
558	0.892943025	0.873970449	0.018972576
559	0.810832739	0.771613538	0.039219201
560	0.882310808	0.817046225	0.065264583
561	0.95557642	0.944444776	0.011131644
562	0.88947767	0.842203617	0.047274053
563	0.904781222	0.902806401	0.001974821
564	0.903443754	0.887098014	0.016345739
565	0.886635184	0.882243037	0.004392147
566	0.863024354	0.835979819	0.027044535
567	0.904358625	0.89159286	0.012765765
568	0.898061931	0.870007157	0.028054774
569	0.916350842	0.894992054	0.021358788
570	0.939550519	0.936939836	0.002610683
571	0.888623059	0.873544455	0.015078604
572	0.859672844	0.826287746	0.033385098
573	0.898928106	0.901551247	-0.002623141
574	0.905884981	0.854271472	0.05161351
575	0.853533387	0.82717061	0.026362777
576	0.810135067	0.781430125	0.028704941
577	0.906557798	0.900792241	0.005765557
578	0.871586561	0.903419971	-0.03183341
579	0.910593331	0.891052961	0.01954037
580	0.869666815	0.849693	0.019973814
581	0.914573908	0.891757488	0.02281642
582	0.869898319	0.831846118	0.038052201
583	0.899268627	0.850436211	0.048832417
584	0.834582686	0.795879662	0.038703024
585	0.822807074	0.770392478	0.052414596
586	0.912537336	0.843426883	0.069110453
587	0.897323728	0.89590013	0.001423597
588	0.900408089	0.902634084	-0.002225995
589	0.873512506	0.850712597	0.022799909
590	0.845163822	0.805192828	0.039970994
591	0.872541666	0.847976327	0.024565339
592	0.828290045	0.782605231	0.045684814
593	0.868779361	0.825037181	0.04374218
594	0.88082689	0.847884178	0.032942712
595	0.885961711	0.860198975	0.025762737
596	0.922689259	0.914972186	0.007717073
597	0.550404906	0.545570374	0.004834533
598	0.888263226	0.845806599	0.042456627
599	0.855308771	0.839145124	0.016163647
600	0.843052268	0.82830441	0.014747858
601	0.885830402	0.850542188	0.035288215
602	0.859658003	0.832929492	0.026728511
603	0.864709377	0.857561469	0.007147908
604	0.874366581	0.861245453	0.013121128
605	0.846951365	0.804350495	0.04260087
606	0.926677942	0.907238126	0.019439816
607	0.894376874	0.867379189	0.026997685
608	0.952965498	0.948584795	0.004380703
609	0.89694488	0.883686662	0.013258219
610	0.865706146	0.86531055	0.000395596
611	0.910539865	0.885194182	0.025345683
612	0.885371506	0.840297461	0.045074046
613	0.922435403	0.855260849	0.067174554
614	0.829043984	0.804789662	0.024254322
615	0.888114274	0.846697211	0.041417062
616	0.898243546	0.858555317	0.03968823
617	0.893218994	0.859990716	0.033228278
618	0.882248521	0.895663738	-0.013415217
619	0.840986252	0.834923208	0.006063044
620	0.92016995	0.911111712	0.009058237
621	0.940374374	0.938040376	0.002333999
622	0.895350397	0.893376708	0.001973689
623	0.904059768	0.886353314	0.017706454
624	0.874387264	0.853562713	0.020824552
625	0.868971229	0.828095675	0.040875554
626	0.900166631	0.860342264	0.039824367
627	0.870799661	0.856412411	0.01438725
628	0.86610055	0.865285754	0.000814795
629	0.878613591	0.862894654	0.015718937
630	0.822807074	0.770392478	0.052414596
631	0.854605913	0.846505761	0.008100152
632	0.874061227	0.842811048	0.031250179
633	0.895088255	0.859808326	0.03527993
634	0.887907028	0.864862144	0.023044884
635	0.847272456	0.797746837	0.049525619
636	0.907680869	0.878858685	0.028822184
637	0.861671209	0.825741529	0.03592968
638	0.942664146	0.933596492	0.009067655
639	0.895413041	0.875223577	0.020189464
640	0.803698063	0.784685016	0.019013047
641	0.878053367	0.884797096	-0.006743729
642	0.864230216	0.863400221	0.000829995
643	0.891538262	0.86608398	0.025454283
644	0.950412691	0.954506993	-0.004094303
645	0.905266762	0.903951764	0.001314998
646	0.842641532	0.804912329	0.037729204
647	0.840391636	0.807095587	0.033296049
648	0.821171522	0.778668523	0.042502999
649	0.828272581	0.809543014	0.018729568
650	0.901032567	0.882192731	0.018839836
651	0.86603868	0.823651791	0.042386889
652	0.92100966	0.888497114	0.032512546
653	0.865562916	0.828581095	0.036981821
654	0.91488719	0.858852327	0.056034863
655	0.825699389	0.762784243	0.062915146
656	0.868770838	0.821456492	0.047314346
657	0.880109906	0.855880022	0.024229884
658	0.771194458	0.75231874	0.018875718
659	0.936572731	0.927939296	0.008633435
660	0.867654026	0.861575246	0.00607878
661	0.879386544	0.815137506	0.064249039
662	0.903996825	0.898859024	0.005137801
663	0.879735112	0.822962403	0.056772709
664	0.915931344	0.903962493	0.011968851
665	0.910684824	0.877878964	0.03280586
666	0.884970903	0.87096107	0.014009833
667	0.859520316	0.82667017	0.032850146
668	0.90326643	0.859681964	0.043584466
669	0.921234608	0.905691504	0.015543103
670	0.900836289	0.891805768	0.009030521
671	0.907581925	0.860145807	0.047436118
672	0.864083409	0.834156156	0.029927254
673	0.927853465	0.921511531	0.006341934
674	0.891881585	0.875577569	0.016304016
675	0.872462511	0.860462546	0.011999965
676	0.857050419	0.840338945	0.016711473
677	0.900812984	0.912880301	-0.012067318
678	0.893048823	0.900873959	-0.007825136
679	0.848674536	0.829995394	0.018679142
680	0.889971137	0.835136175	0.054834962
681	0.919478059	0.919829667	-0.000351608
682	0.88760972	0.880580783	0.007028937
683	0.858951569	0.806010008	0.052941561
684	0.907487035	0.878461599	0.029025435
685	0.860296965	0.844835877	0.015461087
686	0.848411739	0.863305807	-0.014894068
687	0.876963198	0.834700227	0.042262971
688	0.862390995	0.83615911	0.026231885
689	0.907955289	0.881270885	0.026684403
690	0.880411267	0.858192325	0.022218943
691	0.797830701	0.773244858	0.024585843
692	0.902381003	0.883737206	0.018643796
693	0.900945544	0.865561366	0.035384178
694	0.910521269	0.904176772	0.006344497
695	0.90967083	0.855502665	0.054168165
696	0.893307269	0.88466239	0.008644879
697	0.891899467	0.893009186	-0.001109719
698	0.818429112	0.769067287	0.049361825
699	0.852046013	0.847617507	0.004428506
700	0.847234666	0.843461454	0.003773212
701	0.881626248	0.850333393	0.031292856
702	0.85678792	0.760392606	0.096395314
703	0.941304207	0.925117254	0.016186953
704	0.870445073	0.807391465	0.063053608
705	0.906742454	0.862927079	0.043815374
706	0.875079155	0.8208552	0.054223955
707	0.884017646	0.853516459	0.030501187
708	0.878734946	0.808253169	0.070481777
709	0.807269216	0.774201095	0.03306812
710	0.882932425	0.874350667	0.008581758
711	0.918686032	0.867438674	0.051247358
712	0.889971137	0.835136175	0.054834962
713	0.878660917	0.881194651	-0.002533734
714	0.823685169	0.795075178	0.028609991
715	0.854605913	0.846505761	0.008100152
716	0.8966434	0.890764475	0.005878925
717	0.891881585	0.875577569	0.016304016
718	0.912052751	0.841633856	0.070418894
719	0.870616794	0.865176201	0.005440593
720	0.87263453	0.834923685	0.037710845
721	0.729673147	0.754151464	-0.024478316
722	0.861892164	0.816236615	0.045655549
723	0.859115243	0.805312514	0.053802729
724	0.921471834	0.924443007	-0.002971172
725	0.907360613	0.89523828	0.012122333
726	0.905854225	0.886648178	0.019206047
727	0.851000249	0.821348667	0.029651582
728	0.890837193	0.881212771	0.009624422
729	0.849239886	0.802563906	0.04667598
730	0.923687339	0.904076576	0.019610763
731	0.804388702	0.789176583	0.015212119
732	0.88809371	0.890596688	-0.002502978
733	0.909701586	0.886972308	0.022729278
734	0.840431571	0.797003627	0.043427944
735	0.916939557	0.875115156	0.0418244
736	0.820901632	0.819852054	0.001049578
737	0.863506138	0.819324732	0.044181406
738	0.844442487	0.794093668	0.050348818
739	0.849861026	0.840492368	0.009368658
740	0.883750975	0.787339687	0.096411288
741	0.854855061	0.853655159	0.001199901
742	0.810832739	0.771613538	0.039219201
743	0.912447989	0.89530164	0.017146349
744	0.864902258	0.882015467	-0.017113209
745	0.827615798	0.828296006	-0.000680208
746	0.867139935	0.828771532	0.038368404
747	0.871228397	0.803991079	0.067237318
748	0.882416904	0.868048251	0.014368653
749	0.931395769	0.922318101	0.009077668
750	0.876052737	0.843398452	0.032654285
751	0.908965468	0.901048481	0.007916987
752	0.83059144	0.832932055	-0.002340615
753	0.821613371	0.773319602	0.048293769
754	0.917986989	0.906840444	0.011146545
755	0.847798347	0.843290687	0.004507661
756	0.881903112	0.861758947	0.020144165
757	0.910602927	0.894460917	0.016142011
758	0.912447989	0.89530164	0.017146349
759	0.882932425	0.874350667	0.008581758
760	0.862600982	0.841043353	0.021557629
761	0.830242634	0.811377227	0.018865407
762	0.873151779	0.843859732	0.029292047
763	0.88760972	0.880580783	0.007028937
764	0.870707154	0.818697453	0.052009702
765	0.936973691	0.942486405	-0.005512714
766	0.820377946	0.771969557	0.048408389
767	0.859841228	0.823820949	0.036020279
768	0.856462955	0.821948886	0.03451407
769	0.884214282	0.851882815	0.032331467
770	0.859727144	0.836087644	0.0236395
771	0.866655946	0.87534368	-0.008687735
772	0.850733995	0.834371328	0.016362667
773	0.84562552	0.830091476	0.015534043
774	0.872197986	0.853196621	0.019001365
775	0.936297596	0.933991075	0.002306521
776	0.891011119	0.868782401	0.022228718
777	0.872197986	0.853196621	0.019001365
778	0.897321105	0.8459059	0.051415205
779	0.851250231	0.804021358	0.047228873
780	0.896538138	0.868980408	0.027557731
781	0.896328092	0.885789096	0.010538995
782	0.791255414	0.79650259	-0.005247176
783	0.88620019	0.883889318	0.002310872
784	0.9031142	0.845101953	0.058012247
785	0.84365958	0.815401614	0.028257966
786	0.885291219	0.869779706	0.015511513
787	0.873865128	0.851640403	0.022224724
788	0.920556426	0.911946416	0.00861001
789	0.885881364	0.828989625	0.056891739
790	0.913504839	0.878300667	0.035204172
791	0.87518847	0.857715368	0.017473102
792	0.920034766	0.921031892	-0.000997126
793	0.859234929	0.829109311	0.030125618
794	0.875837564	0.860766947	0.015070617
795	0.849019051	0.825003862	0.024015188
796	0.881703258	0.857280731	0.024422526
797	0.884525657	0.871483445	0.013042212
798	0.895020247	0.863929391	0.031090856
799	0.893511176	0.901903212	-0.008392036
800	0.831069529	0.818209171	0.012860358
801	0.875079155	0.8208552	0.054223955
802	0.861892164	0.816236615	0.045655549
803	0.814626634	0.776313305	0.038313329
804	0.859434724	0.834813833	0.024620891
805	0.929086685	0.908532023	0.020554662
806	0.890053272	0.883498192	0.00655508
807	0.93875277	0.931035936	0.007716835
808	0.888509512	0.865273595	0.023235917
809	0.865562916	0.828581095	0.036981821
810	0.878660917	0.881194651	-0.002533734
811	0.839008808	0.778498948	0.060509861
812	0.892493248	0.843616724	0.048876524
813	0.856310427	0.83204174	0.024268687
814	0.907583714	0.891011715	0.016571999
815	0.966498613	0.969693661	-0.003195047
816	0.89702034	0.861598492	0.035421848
817	0.886492252	0.798356652	0.0881356
818	0.935496867	0.922796547	0.012700319
819	0.905754328	0.88875401	0.017000318
820	0.924370587	0.912534058	0.011836529
821	0.88003099	0.83168143	0.048349559
822	0.859003663	0.836643338	0.022360325
823	0.81216073	0.77961731	0.032543421
824	0.691785574	0.689363599	0.002421975
825	0.867646277	0.791704893	0.075941384
826	0.828181922	0.785876513	0.04230541
827	0.900266528	0.890457749	0.009808779
828	0.881707609	0.848357558	0.03335005
829	0.864709377	0.857561469	0.007147908
830	0.75601685	0.75194788	0.004068971
831	0.933711529	0.905441701	0.028269827
832	0.874064326	0.83118844	0.042875886
833	0.898701072	0.858676195	0.040024877
834	0.902421951	0.871485949	0.030936003
835	0.903384149	0.874902666	0.028481483
836	0.903384149	0.874902666	0.028481483
837	0.925522804	0.906585097	0.018937707
838	0.876911521	0.891489804	-0.014578283
839	0.861239254	0.843687773	0.017551482
840	0.880999804	0.862925708	0.018074095
841	0.848192453	0.819737852	0.028454602
842	0.853314638	0.821562767	0.031751871
843	0.832246542	0.811412454	0.020834088
844	0.855115771	0.81181407	0.043301702
845	0.89553827	0.873396635	0.022141635
846	0.892795622	0.87909174	0.013703883
847	0.90936017	0.886761844	0.022598326
848	0.914545059	0.899375737	0.015169322
849	0.88207525	0.876589775	0.005485475
850	0.854660034	0.827180684	0.027479351
851	0.823122263	0.799036622	0.024085641
852	0.841379404	0.825563788	0.015815616
853	0.871186972	0.822444379	0.048742592
854	0.910550773	0.891335607	0.019215167
855	0.872893453	0.85288173	0.020011723
856	0.900817335	0.879771948	0.021045387
857	0.889809132	0.845732629	0.044076502
858	0.891477704	0.8873595	0.004118204
859	0.909575105	0.881343961	0.028231144
860	0.920596123	0.885179281	0.035416842
861	0.859990358	0.846899748	0.013090611
862	0.856462955	0.821948886	0.03451407
863	0.904862106	0.868378699	0.036483407
864	0.918254495	0.880455017	0.037799478
865	0.843343019	0.802364588	0.040978432
866	0.859658003	0.832929492	0.026728511
867	0.827892423	0.796416342	0.03147608
868	0.836369932	0.817116499	0.019253433
869	0.912974536	0.904139638	0.008834898
870	0.863630891	0.868867397	-0.005236506
871	0.91210413	0.906517506	0.005586624
872	0.965683162	0.946672082	0.01901108
873	0.877044082	0.875688195	0.001355886
874	0.863173246	0.861935377	0.001237869
875	0.878467321	0.874582052	0.003885269
876	0.82979548	0.788829029	0.040966451
877	0.895506501	0.875222683	0.020283818
878	0.925431371	0.917071104	0.008360267
879	0.848191321	0.832357168	0.015834153
880	0.867788672	0.843859196	0.023929477
881	0.853107035	0.838715792	0.014391243
882	0.866193295	0.82618916	0.040004134
883	0.862468958	0.853511691	0.008957267
884	0.870000362	0.856411099	0.013589263
885	0.862436712	0.828028083	0.034408629
886	0.884479105	0.861587763	0.022891343
887	0.832605243	0.813144028	0.019461215
888	0.866354585	0.828333735	0.038020849
889	0.878823519	0.868366838	0.010456681
890	0.817039132	0.794653773	0.022385359
891	0.915278077	0.89183569	0.023442388
892	0.872662544	0.828273177	0.044389367
893	0.920932055	0.873960376	0.046971679
894	0.851957202	0.791059852	0.06089735
895	0.911469817	0.916886806	-0.005416989
896	0.899386764	0.845267951	0.054118812
897	0.869865417	0.847820282	0.022045135
898	0.888813496	0.8711887	0.017624795
899	0.821409702	0.773004413	0.04840529
900	0.907360613	0.89523828	0.012122333
901	0.896242917	0.888117731	0.008125186
902	0.910801172	0.88233465	0.028466523
903	0.928566575	0.920608938	0.007957637
904	0.864052415	0.843170047	0.020882368
905	0.914339721	0.89127171	0.023068011
906	0.886116505	0.863928914	0.022187591
907	0.864338398	0.853329062	0.011009336
908	0.840347469	0.828464389	0.01188308
909	0.776348412	0.78094244	-0.004594028
910	0.864297509	0.854765892	0.009531617
911	0.881055593	0.858978152	0.022077441
912	0.915355444	0.893597603	0.021757841
913	0.86686933	0.826850295	0.040019035
914	0.777998388	0.716063142	0.061935246
915	0.87383914	0.826551437	0.047287703
916	0.88216126	0.831408501	0.050752759
917	0.848797083	0.81137526	0.037421823
918	0.811236858	0.798184156	0.013052702
919	0.843052268	0.82830441	0.014747858
920	0.89553827	0.873396635	0.022141635
921	0.896589875	0.877103984	0.019485891
922	0.916173577	0.897494078	0.0186795
923	0.894783735	0.864782453	0.030001283
924	0.864521503	0.810769439	0.053752065
925	0.896180511	0.886768401	0.00941211
926	0.912537336	0.843426883	0.069110453
927	0.893300474	0.8737607	0.019539773
928	0.894714952	0.883668661	0.01104629
929	0.893175483	0.875994563	0.01718092
930	0.874937475	0.874621451	0.000316024
931	0.93160063	0.911602616	0.019998014
932	0.917334914	0.903834045	0.013500869
933	0.969621181	0.973212898	-0.003591716
934	0.940412104	0.930321753	0.010090351
935	0.872659683	0.863506675	0.009153008
936	0.945665836	0.953030467	-0.007364631
937	0.891445696	0.871154547	0.02029115
938	0.854838252	0.851780713	0.003057539
939	0.912118435	0.900516033	0.011602402
940	0.860385776	0.820547283	0.039838493
941	0.831280112	0.799883783	0.031396329
942	0.883246303	0.840704203	0.0425421
943	0.854431808	0.832395911	0.022035897
944	0.854605913	0.846505761	0.008100152
945	0.878225625	0.870232105	0.007993519
946	0.92318666	0.901970863	0.021215796
947	0.853439689	0.809411407	0.044028282
948	0.95432061	0.924996853	0.029323757
949	0.863643765	0.839639485	0.024004281
950	0.898061931	0.870007157	0.028054774
951	0.933988571	0.931966066	0.002022505
952	0.870859921	0.863607764	0.007252157
953	0.921787977	0.911200166	0.010587811
954	0.849333167	0.814789534	0.034543633
955	0.887423992	0.868582249	0.018841743
956	0.849388361	0.825036049	0.024352312
957	0.862244785	0.811747551	0.050497234
958	0.9031142	0.845101953	0.058012247
959	0.83615315	0.752841175	0.083311975
960	0.826106191	0.791141629	0.034964561
961	0.868860841	0.834273219	0.034587622
962	0.821409702	0.773004413	0.04840529
963	0.812477231	0.78824842	0.024228811
964	0.926248133	0.901519179	0.024728954
965	0.867729545	0.854374051	0.013355494
966	0.894098818	0.866565168	0.02753365
967	0.879386544	0.815137506	0.064249039
968	0.899149597	0.881073117	0.018076479
969	0.876469195	0.841668725	0.03480047
970	0.889131427	0.890633106	-0.001501679
971	0.876469791	0.85992372	0.016546071
972	0.877915025	0.814244151	0.063670874
973	0.886273086	0.873561263	0.012711823
974	0.904358625	0.89159286	0.012765765
975	0.83059144	0.832932055	-0.002340615
976	0.940840483	0.923067927	0.017772555
977	0.804388702	0.789176583	0.015212119
978	0.895501852	0.880645037	0.014856815
979	0.89366138	0.865243733	0.028417647
980	0.852292299	0.809487522	0.042804778
981	0.911570787	0.894864917	0.016705871
982	0.927037001	0.921245575	0.005791426
983	0.852292299	0.809487522	0.042804778
984	0.911471128	0.881664395	0.029806733
985	0.84414351	0.827201605	0.016941905
986	0.857705772	0.843398213	0.014307559
987	0.883246303	0.840704203	0.0425421
988	0.946568966	0.900244176	0.04632479
989	0.868208885	0.851068735	0.01714015
990	0.877544045	0.865216017	0.012328029
991	0.88511014	0.860710502	0.024399638
992	0.839635909	0.80414176	0.035494149
993	0.818477869	0.812904358	0.005573511
994	0.821392059	0.816509724	0.004882336
995	0.845663428	0.812032461	0.033630967
996	0.843966365	0.834259033	0.009707332
997	0.838080466	0.82177937	0.016301095
998	0.859049797	0.841766417	0.01728338
999	0.924709499	0.895211101	0.029498398
